# Supplementary material for: Tris{2-[4-(2-pyrid­yl)pyrimidin-2-ylsulfan­yl]eth­yl}amine
Source: Acta Crystallogr Sect E Struct Rep Online. 2009 Jul 18;65(Pt 8):o1889–90. doi: 10.1107/S160053680902741X (PMC2977494; doi:10.1107/S160053680902741X)
Supplement: Supplementary file 1 [file e-65-o1889-sup1.cif]

##############################################################################
###                                                                        ###
###        Electronic paper (Acta Crystallographica Section E)             ###
###                                                                        ###
##############################################################################
#                                                                            #
# This CIF contains the data in a paper accepted for publication in Acta     #
# Crystallographica Section E. It conforms to the requirements of Notes      #
# for Authors for Section E, and has been peer reviewed under the auspices   #
# of the IUCr Commission on Journals.                                        #
#                                                                            #
# Full details of the Crystallographic Information File format               #
# are given in the paper "The Crystallographic Information File (CIF):       #
# a New Standard Archive File for Crystallography" by S. R. Hall, F. H.      #
# Allen and I. D. Brown [Acta Cryst. (1991), A47, 655-685].                  #
#                                                                            #
# The current version of the core CIF dictionary is obtainable from          #
# ftp://ftp.iucr.org/pub/cif_core.dic. The current version number is 2.4.    #
#                                                                            #
# Software is freely available for graphical display of the structure(s) in  #
# this CIF.  For information consult the CIF home page http://www.iucr.org/  #
# cif/home.html                                                              #
#                                                                            #
# This file may be used for bona fide research purposes within the           #
# scientific community so long as proper attribution is given to the journal # 
# article from which it was obtained.                                        #
#                                                                            #
##############################################################################
                                             
data_I
_audit_creation_method     SHELXL-97
_chemical_name_systematic
;
Tris{2-[4-(2-pyridyl)pyrimidin-2-ylsulfanyl]ethyl}amine
;
_chemical_name_common     ?
_chemical_formula_moiety     'C33 H30 N10 S3'
_chemical_formula_sum     'C33 H30 N10 S3'
_chemical_formula_iupac     'C33 H30 N10 S3'
_chemical_formula_weight     662.85
_chemical_melting_point     ?
_symmetry_cell_setting     orthorhombic
_symmetry_space_group_name_H-M     'P n a 21'
_symmetry_space_group_name_Hall     'P 2c -2n'
loop_
    _symmetry_equiv_pos_as_xyz
    'x, y, z'
    '-x, -y, z+1/2'
    'x+1/2, -y+1/2, z'
    '-x+1/2, y+1/2, z+1/2'
_cell_length_a     16.169(3)
_cell_length_b     25.670(5)
_cell_length_c     7.6166(14)
_cell_angle_alpha     90.00
_cell_angle_beta     90.00
_cell_angle_gamma     90.00
_cell_volume     3161.3(10)
_cell_formula_units_Z     4
_cell_measurement_reflns_used     787
_cell_measurement_theta_min     2.40
_cell_measurement_theta_max     28.0
_cell_measurement_temperature     295(2)
_exptl_crystal_description     block
_exptl_crystal_colour     yellow
_exptl_crystal_size_max     0.30
_exptl_crystal_size_mid     0.20
_exptl_crystal_size_min     0.20
_exptl_crystal_density_diffrn     1.393
_exptl_crystal_density_meas     ?
_exptl_crystal_density_method     'not measured'
_exptl_crystal_F_000     1384
_exptl_absorpt_coefficient_mu     0.277
_exptl_absorpt_correction_type     multi-scan
_exptl_absorpt_process_details     '(SADABS; Sheldrick, 2000)'
_exptl_absorpt_correction_T_min     0.9215
_exptl_absorpt_correction_T_max     0.9467
_exptl_special_details
;
A trial to refine the structure by interchanging the C16 and N6 atoms
resulted in slightly worse R-values and larger anisotropic displacement
parameters. A further trial to treat the N6 pyridine as a rotational
disordered group, using EADP and PART instructions did not show any
improvement. The large negative Flack parameter may result from an
unresolved twinning problem or from tiny intergrown material that contribute
to additional intensities in the data set. This may also explain the
relatively large Rint and R(sigma) values after absorption correction and
data reduction.
;
_diffrn_ambient_temperature     295(2)
_diffrn_radiation_type     MoK\a
_diffrn_radiation_wavelength     0.71073
_diffrn_radiation_source     'fine-focus sealed tube'
_diffrn_radiation_monochromator     graphite
_diffrn_measurement_device_type     'Bruker SMART CCD'
_diffrn_measurement_method     '\f and \w'
_diffrn_detector_area_resol_mean     ?
_diffrn_reflns_number     16502
_diffrn_reflns_av_R_equivalents     0.1050
_diffrn_reflns_av_sigmaI/netI     0.1211
_diffrn_reflns_theta_min     2.03
_diffrn_reflns_theta_max     26.00
_diffrn_reflns_theta_full     26.00
_diffrn_measured_fraction_theta_max     0.999
_diffrn_measured_fraction_theta_full     0.999
_diffrn_reflns_limit_h_min     -19
_diffrn_reflns_limit_h_max     18
_diffrn_reflns_limit_k_min     -25
_diffrn_reflns_limit_k_max     31
_diffrn_reflns_limit_l_min     -9
_diffrn_reflns_limit_l_max     9
_diffrn_standards_number     ?
_diffrn_standards_interval_count     ?
_diffrn_standards_interval_time     ?
_diffrn_standards_decay_%     ?
_refine_special_details
;
Refinement of <i>F</i>^2^ against ALL reflections. The weighted <i>R</i>-factor
<i>wR</i> and goodness of fit <i>S</i> are based on <i>F</i>^2^, conventional
<i>R</i>-factors <i>R</i> are based on <i>F</i>, with <i>F</i> set to zero for
negative <i>F</i>^2^. The threshold expression of <i>F</i>^2^ >
\s(<i>F</i>^2^) is used only for calculating <i>R</i>-factors(gt) <i>etc</i>.
and is not relevant to the choice of reflections for refinement.
<i>R</i>-factors based on <i>F</i>^2^ are statistically about twice as large
as those based on <i>F</i>, and <i>R</i>- factors based on ALL data will be
even larger.
;
_reflns_number_total     6104
_reflns_number_gt     3099
_reflns_threshold_expression     I>2\s(I)
_refine_ls_structure_factor_coef     Fsqd
_refine_ls_matrix_type     full
_refine_ls_R_factor_all     0.1428
_refine_ls_R_factor_gt     0.0699
_refine_ls_wR_factor_gt     0.1086
_refine_ls_wR_factor_ref     0.1232
_refine_ls_goodness_of_fit_ref     1.056
_refine_ls_restrained_S_all     1.056
_refine_ls_number_reflns     6104
_refine_ls_number_parameters     415
_refine_ls_number_restraints     1
_refine_ls_hydrogen_treatment     constr
_refine_ls_weighting_scheme     calc
_refine_ls_weighting_details
                 'w=1/[\s^2^(Fo^2^)+(0.0045P)^2^+0.8P] where P=(Fo^2^+2Fc^2^)/3'
_atom_sites_solution_hydrogens     geom
_atom_sites_solution_primary     direct
_atom_sites_solution_secondary     difmap
_refine_ls_shift/su_max     0.000
_refine_ls_shift/su_mean     0.000
_refine_diff_density_max     0.407
_refine_diff_density_min     -0.251
_refine_ls_extinction_method     none
_refine_ls_extinction_coef     ?
_refine_ls_abs_structure_details     'Flack (1983), 2750 Friedel pairs'
_refine_ls_abs_structure_Flack     -0.33(12)
loop_
    _atom_type_symbol
    _atom_type_description
    _atom_type_scat_dispersion_real
    _atom_type_scat_dispersion_imag
    _atom_type_scat_source
    'C' 'C' 0.0033 0.0016
                         'International Tables Vol C Tables 4.2.6.8 and 6.1.1.4'
    'H' 'H' 0.0000 0.0000
                         'International Tables Vol C Tables 4.2.6.8 and 6.1.1.4'
    'N' 'N' 0.0061 0.0033
                         'International Tables Vol C Tables 4.2.6.8 and 6.1.1.4'
    'S' 'S' 0.1246 0.1234
                         'International Tables Vol C Tables 4.2.6.8 and 6.1.1.4'
_computing_data_collection     'SMART (Bruker, 2000)'
_computing_cell_refinement     'SAINT (Bruker, 2000)'
_computing_data_reduction     'SAINT (Bruker, 2000)'
_computing_structure_solution     'SHELXS97 (Sheldrick, 2008)'
_computing_structure_refinement     'SHELXL97 (Sheldrick, 2008)'
_computing_molecular_graphics     'SHELXTL (Sheldrick, 2008)'
_computing_publication_material
                            'SHELXL97 (Sheldrick, 2008) and PLATON (Spek, 2009)'
loop_
    _atom_site_type_symbol
    _atom_site_label
    _atom_site_fract_x
    _atom_site_fract_y
    _atom_site_fract_z
    _atom_site_U_iso_or_equiv
    _atom_site_adp_type
    _atom_site_calc_flag
    _atom_site_refinement_flags
    _atom_site_occupancy
    _atom_site_disorder_assembly
    _atom_site_disorder_group
    S S1 0.83661(8) 0.33092(6) 0.0846(3) 0.0824(6) Uani d . 1 . .
    S S2 0.41967(9) 0.46398(6) 0.0662(3) 0.0677(5) Uani d . 1 . .
    S S3 0.78712(8) 0.58482(6) 0.0894(3) 0.0695(5) Uani d . 1 . .
    C C1 0.9379(3) 0.3547(2) 0.1233(9) 0.0600(19) Uani d . 1 . .
    C C2 1.0620(3) 0.3334(3) 0.2283(10) 0.071(2) Uani d . 1 . .
    H H2 1.0985 0.3099 0.2795 0.085 Uiso calc R 1 . .
    C C3 1.0900(4) 0.3824(2) 0.1879(9) 0.0692(19) Uani d . 1 . .
    H H3 1.1450 0.3915 0.2062 0.083 Uiso calc R 1 . .
    C C4 1.0356(3) 0.4172(2) 0.1206(7) 0.0461(15) Uani d . 1 . .
    C C5 1.0572(3) 0.4721(2) 0.0830(10) 0.0564(15) Uani d . 1 . .
    C C6 1.1378(3) 0.4874(3) 0.0554(11) 0.077(2) Uani d . 1 . .
    H H6 1.1787 0.4619 0.0539 0.092 Uiso calc R 1 . .
    C C7 1.1010(4) 0.5729(3) 0.0369(11) 0.093(3) Uani d . 1 . .
    H H7 1.1157 0.6078 0.0236 0.112 Uiso calc R 1 . .
    C C8 1.0201(4) 0.5610(2) 0.0618(11) 0.080(2) Uani d . 1 . .
    H H8 0.9801 0.5870 0.0600 0.096 Uiso calc R 1 . .
    C C9 0.9983(3) 0.5105(2) 0.0894(10) 0.0723(18) Uani d . 1 . .
    H H9 0.9435 0.5020 0.1126 0.087 Uiso calc R 1 . .
    C C10 0.3913(4) 0.4001(2) 0.0151(8) 0.0567(18) Uani d . 1 . .
    C C11 0.2849(4) 0.3452(3) -0.0115(9) 0.074(2) Uani d . 1 . .
    H H11 0.2288 0.3377 -0.0033 0.089 Uiso calc R 1 . .
    C C12 0.3360(4) 0.3062(3) -0.0749(9) 0.0715(19) Uani d . 1 . .
    H H12 0.3159 0.2739 -0.1098 0.086 Uiso calc R 1 . .
    C C13 0.4198(4) 0.3189(2) -0.0827(7) 0.0521(16) Uani d . 1 . .
    C C14 0.4821(4) 0.2805(3) -0.1415(9) 0.0622(18) Uani d . 1 . .
    C C15 0.4630(5) 0.2367(3) -0.2312(10) 0.084(2) Uani d . 1 . .
    H H15 0.4077 0.2298 -0.2550 0.101 Uiso calc R 1 . .
    C C16 0.5189(7) 0.2033(4) -0.2863(13) 0.105(3) Uani d . 1 . .
    H H16 0.5044 0.1741 -0.3516 0.126 Uiso calc R 1 . .
    C C17 0.5973(8) 0.2132(4) -0.2445(14) 0.130(4) Uani d . 1 . .
    H H17 0.6364 0.1889 -0.2805 0.155 Uiso calc R 1 . .
    C C18 0.5641(5) 0.2892(3) -0.1054(10) 0.083(2) Uani d . 1 . .
    H H18 0.5785 0.3194 -0.0452 0.099 Uiso calc R 1 . .
    C C19 0.7194(3) 0.6319(2) 0.0044(7) 0.0524(16) Uani d . 1 . .
    C C20 0.7130(4) 0.7117(2) -0.1116(8) 0.0663(18) Uani d . 1 . .
    H H20 0.7384 0.7419 -0.1517 0.080 Uiso calc R 1 . .
    C C21 0.6267(3) 0.7084(2) -0.1158(8) 0.0607(17) Uani d . 1 . .
    H H21 0.5946 0.7356 -0.1588 0.073 Uiso calc R 1 . .
    C C22 0.5919(3) 0.6642(2) -0.0549(7) 0.0412(13) Uani d . 1 . .
    C C23 0.5002(3) 0.6563(2) -0.0429(7) 0.0412(13) Uani d . 1 . .
    C C24 0.4472(4) 0.6917(2) -0.1183(9) 0.0606(17) Uani d . 1 . .
    H H24 0.4703 0.7185 -0.1842 0.073 Uiso calc R 1 . .
    C C25 0.3355(3) 0.6511(3) -0.0095(9) 0.069(2) Uani d . 1 . .
    H H25 0.2784 0.6494 0.0051 0.082 Uiso calc R 1 . .
    C C26 0.3812(3) 0.6136(2) 0.0675(9) 0.0636(17) Uani d . 1 . .
    H H26 0.3566 0.5866 0.1302 0.076 Uiso calc R 1 . .
    C C27 0.4666(3) 0.6166(2) 0.0496(8) 0.0523(16) Uani d . 1 . .
    H H27 0.5004 0.5915 0.1008 0.063 Uiso calc R 1 . .
    C C28 0.7832(3) 0.3846(2) -0.0206(9) 0.0719(19) Uani d . 1 . .
    H H28A 0.8232 0.4102 -0.0603 0.086 Uiso calc R 1 . .
    H H28B 0.7532 0.3719 -0.1222 0.086 Uiso calc R 1 . .
    C C29 0.7245(3) 0.4093(2) 0.1049(9) 0.0671(17) Uani d . 1 . .
    H H29A 0.6929 0.3824 0.1639 0.080 Uiso calc R 1 . .
    H H29B 0.7554 0.4283 0.1932 0.080 Uiso calc R 1 . .
    C C30 0.5859(3) 0.4472(2) 0.1069(8) 0.0635(17) Uani d . 1 . .
    H H30A 0.5698 0.4127 0.1462 0.076 Uiso calc R 1 . .
    H H30B 0.5893 0.4699 0.2085 0.076 Uiso calc R 1 . .
    C C31 0.5245(3) 0.4676(2) -0.0191(8) 0.0654(19) Uani d . 1 . .
    H H31A 0.5278 0.4478 -0.1273 0.078 Uiso calc R 1 . .
    H H31B 0.5376 0.5036 -0.0461 0.078 Uiso calc R 1 . .
    C C32 0.7063(3) 0.4951(2) -0.0204(7) 0.0576(17) Uani d . 1 . .
    H H32A 0.6712 0.5140 -0.1019 0.069 Uiso calc R 1 . .
    H H32B 0.7587 0.4889 -0.0787 0.069 Uiso calc R 1 . .
    C C33 0.7220(3) 0.5299(2) 0.1391(8) 0.066(2) Uani d . 1 . .
    H H33A 0.7479 0.5094 0.2309 0.079 Uiso calc R 1 . .
    H H33B 0.6695 0.5425 0.1837 0.079 Uiso calc R 1 . .
    N N1 0.9562(2) 0.40316(17) 0.0839(7) 0.0566(12) Uani d . 1 . .
    N N2 0.9844(3) 0.31788(18) 0.1973(7) 0.0644(15) Uani d . 1 . .
    N N3 1.1603(3) 0.5370(2) 0.0307(9) 0.097(2) Uani d . 1 . .
    N N4 0.4466(3) 0.36629(19) -0.0387(6) 0.0526(13) Uani d . 1 . .
    N N5 0.3090(3) 0.39190(19) 0.0383(7) 0.0636(15) Uani d . 1 . .
    N N6 0.6259(4) 0.2555(3) -0.1540(10) 0.121(3) Uani d . 1 . .
    N N7 0.6377(2) 0.62430(16) 0.0073(6) 0.0452(12) Uani d . 1 . .
    N N8 0.7597(3) 0.6734(2) -0.0528(7) 0.0618(14) Uani d . 1 . .
    N N9 0.3649(3) 0.6902(2) -0.1038(8) 0.0729(16) Uani d . 1 . .
    N N10 0.6680(3) 0.44486(18) 0.0158(6) 0.0588(14) Uani d . 1 . .
loop_
    _atom_site_aniso_label
    _atom_site_aniso_U_11
    _atom_site_aniso_U_22
    _atom_site_aniso_U_33
    _atom_site_aniso_U_12
    _atom_site_aniso_U_13
    _atom_site_aniso_U_23
    S1 0.0393(8) 0.0613(10) 0.1466(17) 0.0050(7) -0.0129(14) 0.0014(14)
    S2 0.0528(9) 0.0678(11) 0.0827(12) -0.0013(7) 0.0077(11) -0.0170(12)
    S3 0.0376(7) 0.0688(10) 0.1021(13) 0.0047(7) -0.0071(11) 0.0067(13)
    C1 0.033(3) 0.055(4) 0.092(6) -0.002(3) -0.011(3) -0.011(4)
    C2 0.044(4) 0.057(4) 0.112(6) 0.012(3) -0.017(4) 0.015(4)
    C3 0.041(4) 0.067(5) 0.100(6) 0.000(3) -0.017(4) 0.009(4)
    C4 0.039(3) 0.051(4) 0.048(4) 0.008(3) 0.000(3) 0.005(3)
    C5 0.046(3) 0.057(4) 0.066(4) 0.007(3) 0.002(4) 0.005(4)
    C6 0.048(4) 0.074(4) 0.109(6) 0.004(3) 0.010(5) 0.027(5)
    C7 0.082(5) 0.064(5) 0.134(8) -0.002(4) -0.012(5) 0.028(5)
    C8 0.049(4) 0.063(4) 0.129(7) 0.011(3) -0.005(5) 0.019(5)
    C9 0.047(3) 0.067(4) 0.103(5) 0.001(3) 0.002(4) 0.027(5)
    C10 0.054(4) 0.051(4) 0.065(5) 0.006(3) -0.002(3) -0.004(3)
    C11 0.045(4) 0.070(5) 0.106(6) -0.005(4) -0.009(4) 0.012(4)
    C12 0.065(5) 0.055(4) 0.094(6) -0.001(4) 0.004(4) 0.007(4)
    C13 0.052(4) 0.060(5) 0.044(4) 0.013(3) -0.001(3) 0.014(3)
    C14 0.069(5) 0.055(5) 0.063(5) 0.007(4) 0.003(4) 0.014(4)
    C15 0.100(6) 0.053(5) 0.100(7) 0.008(5) 0.013(5) -0.002(5)
    C16 0.147(9) 0.075(7) 0.094(7) 0.015(7) 0.007(8) 0.004(5)
    C17 0.196(12) 0.086(8) 0.107(9) 0.075(9) 0.048(9) 0.005(6)
    C18 0.082(5) 0.068(5) 0.098(6) 0.034(4) 0.021(5) 0.008(4)
    C19 0.048(4) 0.050(4) 0.059(5) 0.001(3) 0.000(3) -0.007(3)
    C20 0.055(4) 0.046(4) 0.098(5) -0.014(3) 0.009(4) 0.006(4)
    C21 0.037(3) 0.054(4) 0.090(5) 0.004(3) 0.006(3) 0.012(4)
    C22 0.040(3) 0.043(4) 0.041(4) -0.001(3) 0.005(3) 0.001(3)
    C23 0.041(3) 0.044(4) 0.039(4) 0.002(3) 0.002(3) 0.001(3)
    C24 0.053(4) 0.042(4) 0.087(5) -0.006(3) -0.001(4) 0.010(4)
    C25 0.031(3) 0.087(5) 0.088(6) 0.000(4) 0.001(3) -0.008(4)
    C26 0.044(3) 0.071(4) 0.076(5) -0.010(3) 0.001(4) -0.005(5)
    C27 0.042(3) 0.058(4) 0.057(4) 0.000(3) -0.003(3) 0.005(4)
    C28 0.045(3) 0.082(5) 0.088(5) 0.009(3) -0.012(4) 0.001(4)
    C29 0.070(4) 0.059(4) 0.072(5) 0.008(3) 0.004(4) 0.004(4)
    C30 0.059(4) 0.073(4) 0.058(4) 0.012(3) -0.004(4) 0.008(4)
    C31 0.061(4) 0.066(4) 0.069(5) -0.005(3) 0.013(4) -0.002(4)
    C32 0.045(4) 0.081(5) 0.047(4) 0.020(3) -0.005(3) -0.003(4)
    C33 0.044(4) 0.068(4) 0.085(6) 0.004(3) 0.001(3) 0.020(4)
    N1 0.039(2) 0.053(3) 0.078(4) 0.003(2) 0.000(3) -0.018(3)
    N2 0.043(3) 0.049(3) 0.101(4) 0.007(3) -0.010(3) 0.007(3)
    N3 0.062(4) 0.081(4) 0.148(7) -0.002(3) 0.017(4) 0.030(5)
    N4 0.048(3) 0.054(3) 0.056(3) 0.006(3) 0.004(3) 0.000(3)
    N5 0.044(3) 0.065(3) 0.082(5) 0.003(2) 0.001(3) 0.006(3)
    N6 0.103(5) 0.120(6) 0.139(7) 0.053(5) 0.029(5) 0.007(5)
    N7 0.031(2) 0.040(3) 0.064(4) 0.001(2) -0.003(2) 0.001(2)
    N8 0.033(3) 0.056(3) 0.097(4) -0.008(3) 0.003(3) -0.004(3)
    N9 0.039(3) 0.071(4) 0.109(5) 0.009(3) -0.009(3) 0.002(4)
    N10 0.051(3) 0.052(3) 0.073(4) 0.009(3) 0.002(3) 0.003(3)
_geom_special_details
;
All e.s.d.'s (except the e.s.d. in the dihedral angle between two l.s. planes)
are estimated using the full covariance matrix. The cell e.s.d.'s are taken
into account individually in the estimation of e.s.d.'s in distances, angles
and torsion angles; correlations between e.s.d.'s in cell parameters are only
used when they are defined by crystal symmetry. An approximate (isotropic)
treatment of cell e.s.d.'s is used for estimating e.s.d.'s involving l.s.
planes.
;
loop_
    _geom_bond_atom_site_label_1
    _geom_bond_atom_site_label_2
    _geom_bond_site_symmetry_2
    _geom_bond_distance
    _geom_bond_publ_flag
    S1 C1 . 1.773(5) ?
    S1 C28 . 1.812(6) ?
    S2 C10 . 1.747(6) ?
    S2 C31 . 1.818(6) ?
    S3 C19 . 1.754(6) ?
    S3 C33 . 1.799(5) ?
    C1 N1 . 1.312(6) ?
    C1 N2 . 1.333(7) ?
    C2 N2 . 1.336(6) ?
    C2 C3 . 1.372(8) ?
    C2 H2 . 0.9300 ?
    C3 C4 . 1.356(7) ?
    C3 H3 . 0.9300 ?
    C4 N1 . 1.361(6) ?
    C4 C5 . 1.479(7) ?
    C5 C9 . 1.371(7) ?
    C5 C6 . 1.378(7) ?
    C6 N3 . 1.338(7) ?
    C6 H6 . 0.9300 ?
    C7 N3 . 1.331(7) ?
    C7 C8 . 1.358(8) ?
    C7 H7 . 0.9300 ?
    C8 C9 . 1.359(7) ?
    C8 H8 . 0.9300 ?
    C9 H9 . 0.9300 ?
    C10 N4 . 1.312(6) ?
    C10 N5 . 1.358(6) ?
    C11 N5 . 1.317(7) ?
    C11 C12 . 1.385(8) ?
    C11 H11 . 0.9300 ?
    C12 C13 . 1.394(7) ?
    C12 H12 . 0.9300 ?
    C13 N4 . 1.335(7) ?
    C13 C14 . 1.479(8) ?
    C14 C15 . 1.352(8) ?
    C14 C18 . 1.372(8) ?
    C15 C16 . 1.314(10) ?
    C15 H15 . 0.9300 ?
    C16 C17 . 1.331(12) ?
    C16 H16 . 0.9300 ?
    C17 N6 . 1.367(12) ?
    C17 H17 . 0.9300 ?
    C18 N6 . 1.372(8) ?
    C18 H18 . 0.9300 ?
    C19 N8 . 1.324(6) ?
    C19 N7 . 1.334(6) ?
    C20 N8 . 1.318(6) ?
    C20 C21 . 1.399(7) ?
    C20 H20 . 0.9300 ?
    C21 C22 . 1.348(7) ?
    C21 H21 . 0.9300 ?
    C22 N7 . 1.350(6) ?
    C22 C23 . 1.500(7) ?
    C23 C27 . 1.353(7) ?
    C23 C24 . 1.373(7) ?
    C24 N9 . 1.337(7) ?
    C24 H24 . 0.9300 ?
    C25 N9 . 1.323(7) ?
    C25 C26 . 1.350(7) ?
    C25 H25 . 0.9300 ?
    C26 C27 . 1.389(6) ?
    C26 H26 . 0.9300 ?
    C27 H27 . 0.9300 ?
    C28 C29 . 1.489(7) ?
    C28 H28A . 0.9700 ?
    C28 H28B . 0.9700 ?
    C29 N10 . 1.459(7) ?
    C29 H29A . 0.9700 ?
    C29 H29B . 0.9700 ?
    C30 C31 . 1.477(7) ?
    C30 N10 . 1.499(6) ?
    C30 H30A . 0.9700 ?
    C30 H30B . 0.9700 ?
    C31 H31A . 0.9700 ?
    C31 H31B . 0.9700 ?
    C32 N10 . 1.457(7) ?
    C32 C33 . 1.530(7) ?
    C32 H32A . 0.9700 ?
    C32 H32B . 0.9700 ?
    C33 H33A . 0.9700 ?
    C33 H33B . 0.9700 ?
loop_
    _geom_angle_atom_site_label_1
    _geom_angle_atom_site_label_2
    _geom_angle_atom_site_label_3
    _geom_angle_site_symmetry_1
    _geom_angle_site_symmetry_3
    _geom_angle
    _geom_angle_publ_flag
    C1 S1 C28 . . 104.5(3) ?
    C10 S2 C31 . . 102.3(3) ?
    C19 S3 C33 . . 104.6(3) ?
    N1 C1 N2 . . 129.9(5) ?
    N1 C1 S1 . . 119.8(4) ?
    N2 C1 S1 . . 110.3(5) ?
    N2 C2 C3 . . 122.9(6) ?
    N2 C2 H2 . . 118.5 ?
    C3 C2 H2 . . 118.5 ?
    C4 C3 C2 . . 118.4(5) ?
    C4 C3 H3 . . 120.8 ?
    C2 C3 H3 . . 120.8 ?
    C3 C4 N1 . . 120.9(5) ?
    C3 C4 C5 . . 123.3(5) ?
    N1 C4 C5 . . 115.8(5) ?
    C9 C5 C6 . . 117.3(5) ?
    C9 C5 C4 . . 120.9(5) ?
    C6 C5 C4 . . 121.6(5) ?
    N3 C6 C5 . . 123.3(5) ?
    N3 C6 H6 . . 118.3 ?
    C5 C6 H6 . . 118.3 ?
    N3 C7 C8 . . 122.9(6) ?
    N3 C7 H7 . . 118.6 ?
    C8 C7 H7 . . 118.6 ?
    C7 C8 C9 . . 119.1(6) ?
    C7 C8 H8 . . 120.4 ?
    C9 C8 H8 . . 120.4 ?
    C8 C9 C5 . . 120.0(5) ?
    C8 C9 H9 . . 120.0 ?
    C5 C9 H9 . . 120.0 ?
    N4 C10 N5 . . 127.4(5) ?
    N4 C10 S2 . . 120.7(4) ?
    N5 C10 S2 . . 111.9(4) ?
    N5 C11 C12 . . 125.6(6) ?
    N5 C11 H11 . . 117.2 ?
    C12 C11 H11 . . 117.2 ?
    C11 C12 C13 . . 115.2(6) ?
    C11 C12 H12 . . 122.4 ?
    C13 C12 H12 . . 122.4 ?
    N4 C13 C12 . . 121.2(5) ?
    N4 C13 C14 . . 117.4(5) ?
    C12 C13 C14 . . 121.3(6) ?
    C15 C14 C18 . . 117.2(7) ?
    C15 C14 C13 . . 123.4(7) ?
    C18 C14 C13 . . 119.4(6) ?
    C16 C15 C14 . . 123.1(8) ?
    C16 C15 H15 . . 118.4 ?
    C14 C15 H15 . . 118.4 ?
    C15 C16 C17 . . 117.0(10) ?
    C15 C16 H16 . . 121.5 ?
    C17 C16 H16 . . 121.5 ?
    C16 C17 N6 . . 126.5(10) ?
    C16 C17 H17 . . 116.8 ?
    N6 C17 H17 . . 116.8 ?
    C14 C18 N6 . . 123.1(8) ?
    C14 C18 H18 . . 118.4 ?
    N6 C18 H18 . . 118.4 ?
    N8 C19 N7 . . 127.6(5) ?
    N8 C19 S3 . . 111.6(4) ?
    N7 C19 S3 . . 120.8(4) ?
    N8 C20 C21 . . 122.4(5) ?
    N8 C20 H20 . . 118.8 ?
    C21 C20 H20 . . 118.8 ?
    C22 C21 C20 . . 117.2(5) ?
    C22 C21 H21 . . 121.4 ?
    C20 C21 H21 . . 121.4 ?
    C21 C22 N7 . . 122.1(5) ?
    C21 C22 C23 . . 123.2(5) ?
    N7 C22 C23 . . 114.7(5) ?
    C27 C23 C24 . . 117.8(5) ?
    C27 C23 C22 . . 122.0(5) ?
    C24 C23 C22 . . 120.1(5) ?
    N9 C24 C23 . . 124.6(6) ?
    N9 C24 H24 . . 117.7 ?
    C23 C24 H24 . . 117.7 ?
    N9 C25 C26 . . 125.5(6) ?
    N9 C25 H25 . . 117.3 ?
    C26 C25 H25 . . 117.3 ?
    C25 C26 C27 . . 117.5(6) ?
    C25 C26 H26 . . 121.2 ?
    C27 C26 H26 . . 121.2 ?
    C23 C27 C26 . . 119.5(5) ?
    C23 C27 H27 . . 120.3 ?
    C26 C27 H27 . . 120.3 ?
    C29 C28 S1 . . 110.1(5) ?
    C29 C28 H28A . . 109.6 ?
    S1 C28 H28A . . 109.6 ?
    C29 C28 H28B . . 109.6 ?
    S1 C28 H28B . . 109.6 ?
    H28A C28 H28B . . 108.2 ?
    N10 C29 C28 . . 111.6(6) ?
    N10 C29 H29A . . 109.3 ?
    C28 C29 H29A . . 109.3 ?
    N10 C29 H29B . . 109.3 ?
    C28 C29 H29B . . 109.3 ?
    H29A C29 H29B . . 108.0 ?
    C31 C30 N10 . . 108.0(5) ?
    C31 C30 H30A . . 110.1 ?
    N10 C30 H30A . . 110.1 ?
    C31 C30 H30B . . 110.1 ?
    N10 C30 H30B . . 110.1 ?
    H30A C30 H30B . . 108.4 ?
    C30 C31 S2 . . 112.1(4) ?
    C30 C31 H31A . . 109.2 ?
    S2 C31 H31A . . 109.2 ?
    C30 C31 H31B . . 109.2 ?
    S2 C31 H31B . . 109.2 ?
    H31A C31 H31B . . 107.9 ?
    N10 C32 C33 . . 116.0(4) ?
    N10 C32 H32A . . 108.3 ?
    C33 C32 H32A . . 108.3 ?
    N10 C32 H32B . . 108.3 ?
    C33 C32 H32B . . 108.3 ?
    H32A C32 H32B . . 107.4 ?
    C32 C33 S3 . . 112.8(4) ?
    C32 C33 H33A . . 109.0 ?
    S3 C33 H33A . . 109.0 ?
    C32 C33 H33B . . 109.0 ?
    S3 C33 H33B . . 109.0 ?
    H33A C33 H33B . . 107.8 ?
    C1 N1 C4 . . 114.6(5) ?
    C1 N2 C2 . . 113.1(5) ?
    C7 N3 C6 . . 117.3(5) ?
    C10 N4 C13 . . 117.3(5) ?
    C11 N5 C10 . . 113.1(5) ?
    C17 N6 C18 . . 113.0(8) ?
    C19 N7 C22 . . 115.2(5) ?
    C20 N8 C19 . . 115.5(5) ?
    C25 N9 C24 . . 115.1(6) ?
    C32 N10 C29 . . 112.0(4) ?
    C32 N10 C30 . . 115.4(4) ?
    C29 N10 C30 . . 111.4(5) ?
data_global
_journal_date_recd_electronic     2009-07-04
_journal_date_accepted     2009-07-13
_journal_name_full     'Acta Crystallographica, Section E'
_journal_year     2009
_journal_volume     65
_journal_issue      8
_journal_page_first     o1889
_journal_page_last     o1890
_journal_paper_category     QO
_journal_coeditor_code     SI2186
_publ_contact_author_name     'Dr Lin Cheng'
_publ_contact_author_address
;
School of Chemistry and Chemical Engineering
Southeast University
Nanjing, 211189
China
;
_publ_contact_author_email     cep02chl@yahoo.com.cn
_publ_contact_author_fax     86-25-83595068
_publ_contact_author_phone     86-25-83595068
_publ_section_title
;
Tris{2-[4-(2-pyridyl)pyrimidin-2-ylsulfanyl]ethyl}amine
;
loop_
    _publ_author_name
    _publ_author_address
    'Wang, Jian-Quan'
;
School of Chemistry and Chemical Engineering
Southeast University
Nanjing 211189
People's Republic of China
;
    'Zhang, Ya-Wen'
;
School of Chemistry and Chemical Engineering
Southeast University
Nanjing 211189
People's Republic of China
;
    'Cheng, Lin'
;
School of Chemistry and Chemical Engineering
Southeast University
Nanjing 211189
People's Republic of China
;
