# Supplementary material for: Tris{2-[4-(2-pyrid­yl)pyrimidin-2-ylsulfan­yl]eth­yl}amine
Source: Acta Crystallogr Sect E Struct Rep Online. 2009 Jul 18;65(Pt 8):o1889–90. doi: 10.1107/S160053680902741X (PMC2977494; doi:10.1107/S160053680902741X)
Supplement: Supplementary file 2 [file e-65-o1889-Isup2.hkl]

# 
# h,k,l, Fc-squared, Fo-squared, sigma(Fo-squared) and status flag 
# 
data_I
_shelx_title ' 1 in Pna2(1)' 
_shelx_refln_list_code          4 
_shelx_F_calc_maximum      365.53 
_exptl_crystal_F_000      1384.00 
_reflns_d_resolution_high  0.8108 
 
loop_ 
 _symmetry_equiv_pos_as_xyz 
 'x, y, z' 
 '-x, -y, z+1/2' 
 'x+1/2, -y+1/2, z' 
 '-x+1/2, y+1/2, z+1/2' 
 
_cell_length_a    16.1688 
_cell_length_b    25.6701 
_cell_length_c     7.6166 
_cell_angle_alpha  90.000 
_cell_angle_beta   90.000 
_cell_angle_gamma  90.000 
 
_shelx_F_squared_multiplier     1.000 
 
loop_ 
 _refln_index_h 
 _refln_index_k 
 _refln_index_l 
 _refln_F_squared_calc 
 _refln_F_squared_meas 
 _refln_F_squared_sigma 
 _refln_observed_status 
   2   0  -9       20.37       52.40     67.44 o 
   4   0  -9        1.03       51.11     63.57 o 
   2   1  -9       13.88       23.63     46.89 o 
   3   1  -9        7.90       40.01     46.02 o 
   4   1  -9        4.91       43.59     47.67 o 
   5   1  -9        2.95       26.86     43.78 o 
   2   2  -9       16.47       53.32     50.56 o 
   3   2  -9        4.59       24.22     44.50 o 
   4   2  -9       10.73       42.74     48.29 o 
   5   2  -9        3.24       59.89     47.33 o 
   2   3  -9        8.53       82.47     77.32 o 
   3   3  -9       11.59       18.04     59.28 o 
   4   3  -9        1.64       22.84     46.50 o 
   5   3  -9        0.11       -1.56     45.85 o 
   2   4  -9        3.37       65.29     68.73 o 
   3   4  -9       13.03       49.40     70.44 o 
   4   4  -9        1.84       12.89     72.16 o 
   5   4  -9        0.71        6.44     63.14 o 
   2   5  -9       21.65       33.50     57.99 o 
   3   5  -9        1.67        5.58     69.59 o 
   4   5  -9        0.67       52.83     71.30 o 
   2   6  -9        9.95       15.89     60.56 o 
   3   6  -9        2.74       31.36     71.30 o 
   4   6  -9        3.25      -49.83     67.87 o 
   2   7  -9        5.04       39.95     67.87 o 
   3   7  -9        3.51       -9.88     64.00 o 
   2   8  -9        1.33       39.52     65.29 o 
   2   0  -8       82.02      140.46     70.87 o 
   4   0  -8      135.38      112.97     58.42 o 
   6   0  -8       16.14       25.34     64.86 o 
   8   0  -8        2.59       -2.15     57.56 o 
  10   0  -8       21.64       51.11     68.73 o 
   1   1  -8        5.73       37.23     41.70 o 
   2   1  -8        9.19       -0.12     40.54 o 
   3   1  -8       50.10       92.61     46.76 o 
   4   1  -8       27.80       30.71     39.79 o 
   5   1  -8       40.01      107.30     46.93 o 
   6   1  -8        0.42       17.27     39.70 o 
   7   1  -8        5.62        1.48     40.53 o 
   8   1  -8       21.39       84.14     47.66 o 
   9   1  -8        7.80       54.81     47.98 o 
  10   1  -8       39.01       57.72     51.37 o 
   1   2  -8        5.10       29.63     39.20 o 
   2   2  -8        9.56       48.62     41.91 o 
   3   2  -8        8.38       24.01     39.56 o 
   4   2  -8        6.24       53.79     43.73 o 
   5   2  -8       21.42       21.02     36.27 o 
   6   2  -8       25.83       63.57     42.44 o 
   7   2  -8        9.20        8.67     41.86 o 
   8   2  -8       15.81       40.18     46.39 o 
   9   2  -8       74.22       61.13     49.27 o 
  10   2  -8        1.60       45.02     46.06 o 
   1   3  -8       10.76       16.09     39.48 o 
   2   3  -8        6.41        8.22     38.44 o 
   3   3  -8       29.52       29.57     39.17 o 
   4   3  -8       23.54       40.74     41.63 o 
   5   3  -8        0.58        4.40     38.16 o 
   6   3  -8       14.07       39.64     39.18 o 
   7   3  -8       15.56        4.82     44.76 o 
   8   3  -8       28.65       31.32     49.83 o 
   9   3  -8        1.51       13.21     41.67 o 
  10   3  -8       12.88       50.90     49.64 o 
   1   4  -8        3.97       10.55     41.70 o 
   2   4  -8       11.47       11.81     40.08 o 
   3   4  -8        4.14       22.04     41.86 o 
   4   4  -8        5.97       37.25     40.55 o 
   5   4  -8        8.24       33.20     40.84 o 
   6   4  -8        3.89       38.83     44.22 o 
   7   4  -8        3.27       52.02     45.01 o 
   8   4  -8        0.59        0.38     38.42 o 
   9   4  -8        9.51       77.24     49.28 o 
  10   4  -8       12.57       68.48     51.24 o 
   1   5  -8        2.72       32.64     58.42 o 
   2   5  -8       22.11       70.87     60.14 o 
   3   5  -8       17.03       53.26     56.27 o 
   4   5  -8        5.97       43.40     40.85 o 
   5   5  -8       79.48      107.03     44.76 o 
   6   5  -8       19.50       41.99     43.36 o 
   7   5  -8        6.95        5.75     40.05 o 
   8   5  -8        1.58       -5.89     62.93 o 
   9   5  -8       15.23       17.23     43.82 o 
   1   6  -8       30.54       97.08     62.71 o 
   2   6  -8       42.28       29.64     58.85 o 
   3   6  -8       40.70       96.22     68.73 o 
   4   6  -8        2.36       54.12     57.56 o 
   5   6  -8        3.39       17.61     57.13 o 
   6   6  -8       28.38       58.42     56.27 o 
   7   6  -8        1.20        5.58     57.13 o 
   8   6  -8        8.92        5.58     67.44 o 
   9   6  -8        0.20       31.36     60.99 o 
   1   7  -8       31.12      103.52     67.87 o 
   2   7  -8      130.42      186.85     79.89 o 
   3   7  -8       19.90       36.94     62.71 o 
   4   7  -8       80.32      156.78     76.03 o 
   5   7  -8       20.23       30.93     65.29 o 
   6   7  -8       15.64       36.08     56.27 o 
   7   7  -8        4.20       32.64     54.55 o 
   8   7  -8       12.65        0.00     64.86 o 
   9   7  -8        1.07        9.88     60.99 o 
   1   8  -8       24.89       15.89     60.14 o 
   2   8  -8       23.50       39.95     64.43 o 
   3   8  -8      170.00      178.69     79.46 o 
   4   8  -8        0.78       30.07     62.71 o 
   5   8  -8       19.17       29.64     62.71 o 
   6   8  -8        0.78       29.21     51.54 o 
   7   8  -8        5.20      -18.47     50.26 o 
   8   8  -8        4.08       21.48     58.42 o 
   9   8  -8        4.57       -6.01     60.99 o 
   1   9  -8       41.45       88.91     66.58 o 
   2   9  -8        4.25       18.47     60.14 o 
   3   9  -8        4.79      -27.49     53.69 o 
   4   9  -8        0.46       50.26     65.72 o 
   5   9  -8       10.45       33.50     63.57 o 
   6   9  -8       19.56       12.89     48.54 o 
   7   9  -8        4.35       31.36     59.28 o 
   8   9  -8       25.48       36.94     59.28 o 
   1  10  -8       24.51       89.34     78.18 o 
   2  10  -8       39.06       69.59     70.01 o 
   3  10  -8       40.39      118.12     71.73 o 
   4  10  -8       19.93       44.67     60.99 o 
   5  10  -8       20.82      -10.31     54.55 o 
   6  10  -8       14.48       64.86     57.99 o 
   7  10  -8       28.50       67.01     61.42 o 
   8  10  -8        1.29       11.17     58.85 o 
   2  11  -8       30.33      -18.04     68.73 o 
   3  11  -8       17.49       -5.58     60.99 o 
   4  11  -8        6.38       28.78     63.14 o 
   5  11  -8        4.38       63.14     57.56 o 
   6  11  -8        4.21       31.36     52.83 o 
   7  11  -8        3.62       30.93     64.43 o 
   2  12  -8       41.22       44.67     58.85 o 
   3  12  -8        4.08        6.44     56.70 o 
   4  12  -8        5.45      -36.51     58.85 o 
   5  12  -8        5.18      -11.17     54.55 o 
   6  12  -8        8.66        4.72     58.85 o 
   7  12  -8        0.76      -15.46     51.54 o 
   2  13  -8       19.99       61.42     66.15 o 
   3  13  -8       13.45       46.82     62.28 o 
   4  13  -8        4.28       27.49     57.56 o 
   5  13  -8        6.15       14.17     69.16 o 
   6  13  -8       22.35       48.11     68.30 o 
   2  14  -8        3.54       40.81     68.73 o 
   3  14  -8        1.25       71.30     64.86 o 
   4  14  -8        4.91        1.29     67.01 o 
   5  14  -8        3.07       27.92     61.42 o 
   3  15  -8        3.95        3.44     61.85 o 
   4  15  -8        7.81       48.11     72.59 o 
   2   0  -7      257.34      240.11     74.74 o 
   4   0  -7      117.78       86.34     60.56 o 
   6   0  -7       81.77       89.77     60.14 o 
   8   0  -7        1.04       -9.45     50.26 o 
  10   0  -7       18.45       69.59     70.01 o 
  12   0  -7       60.90      100.08     79.46 o 
   0   1  -7        2.30      117.09    105.02 o 
   1   1  -7      234.20      335.58     99.01 o 
   2   1  -7        5.34       22.28     33.56 o 
   3   1  -7       71.55       88.33     40.08 o 
   4   1  -7       51.84       44.05     38.72 o 
   5   1  -7       25.53       36.79     39.42 o 
   6   1  -7        0.32       11.83     37.34 o 
   7   1  -7       28.08       32.74     38.92 o 
   8   1  -7       40.48       19.74     42.52 o 
   9   1  -7       51.84       29.47     40.73 o 
  10   1  -7      103.86       87.05     46.84 o 
  11   1  -7       49.55       45.17     46.77 o 
  12   1  -7       88.35       68.50     49.94 o 
  13   1  -7       10.15       29.42     46.66 o 
   1   2  -7        8.09      -14.64     30.03 o 
   2   2  -7       32.72       32.16     33.26 o 
   3   2  -7       37.63       44.44     37.30 o 
   4   2  -7        6.81       27.74     33.69 o 
   5   2  -7        9.71        3.22     36.69 o 
   6   2  -7       67.17       87.63     44.04 o 
   7   2  -7       90.59      110.88     44.43 o 
   8   2  -7       49.14       99.08     48.75 o 
   9   2  -7       18.46       58.61     42.67 o 
  10   2  -7        1.36       23.14     40.75 o 
  11   2  -7       87.44      125.65     54.50 o 
  12   2  -7        0.97       30.93     45.72 o 
  13   2  -7       20.52       31.21     44.65 o 
   0   3  -7       41.57       44.23     35.98 o 
   1   3  -7       37.00       57.06     39.11 o 
   2   3  -7      143.49      165.18     45.35 o 
   3   3  -7       13.67       33.65     34.05 o 
   4   3  -7       23.91       33.40     35.22 o 
   5   3  -7       23.16       27.03     40.84 o 
   6   3  -7       23.61       17.20     36.29 o 
   7   3  -7       13.83        3.10     45.96 o 
   8   3  -7       12.04       55.51     43.05 o 
   9   3  -7        5.26       22.22     38.16 o 
  10   3  -7       55.23      122.91     51.33 o 
  11   3  -7        8.80       26.22     45.49 o 
  12   3  -7       18.26       28.42     46.77 o 
  13   3  -7       30.86       54.59     48.00 o 
   1   4  -7        7.36       31.75     38.40 o 
   2   4  -7       14.59       34.95     35.38 o 
   3   4  -7        5.81       -0.53     31.78 o 
   4   4  -7        6.59       14.88     35.22 o 
   5   4  -7       10.38       38.23     38.27 o 
   6   4  -7       37.32       43.11     41.70 o 
   7   4  -7       23.09       48.07     40.71 o 
   8   4  -7       68.27       75.34     45.69 o 
   9   4  -7       43.22       65.72     46.17 o 
  10   4  -7       43.92       80.14     49.54 o 
  11   4  -7       30.68       72.28     60.35 o 
  12   4  -7       19.10       29.11     41.76 o 
  13   4  -7       40.74       48.92     48.23 o 
   0   5  -7        4.02        9.19     35.91 o 
   1   5  -7       25.40       44.70     37.91 o 
   2   5  -7       38.17       24.57     36.69 o 
   3   5  -7       32.77       14.90     31.58 o 
   4   5  -7        3.54       23.96     35.52 o 
   5   5  -7        9.45       32.90     36.08 o 
   6   5  -7      161.55      175.68     48.43 o 
   7   5  -7        0.55       32.24     41.11 o 
   8   5  -7       32.26       97.60     45.54 o 
   9   5  -7       50.15      114.91     51.54 o 
  10   5  -7       53.87       97.34     48.93 o 
  11   5  -7       18.49       59.99     45.69 o 
  12   5  -7       36.23        1.90     40.38 o 
   1   6  -7       23.95      -27.75     32.32 o 
   2   6  -7       10.78       27.94     36.58 o 
   3   6  -7        8.82       10.01     35.19 o 
   4   6  -7        5.18      -19.63     29.34 o 
   5   6  -7       90.69       85.76     44.46 o 
   6   6  -7       12.46       41.14     39.32 o 
   7   6  -7       49.29       43.25     41.90 o 
   8   6  -7       45.85       58.17     41.76 o 
   9   6  -7       31.28       80.51     44.27 o 
  10   6  -7        1.09       70.74     49.41 o 
  11   6  -7       30.22       49.60     45.12 o 
  12   6  -7        1.54        0.71     39.47 o 
   0   7  -7      177.50      215.63     72.16 o 
   1   7  -7       24.74       19.33     50.69 o 
   2   7  -7       38.72       30.07     52.40 o 
   3   7  -7        0.53       -4.72     52.40 o 
   4   7  -7       52.43       23.62     48.97 o 
   5   7  -7       81.01      112.84     44.19 o 
   6   7  -7       50.81       78.05     40.42 o 
   7   7  -7       14.71       70.23     43.43 o 
   8   7  -7       37.10       50.73     40.23 o 
   9   7  -7        5.03       34.13     44.09 o 
  10   7  -7        1.58       26.44     41.80 o 
  11   7  -7       34.48       40.66     45.21 o 
  12   7  -7        8.16       33.64     45.45 o 
   1   8  -7       21.03       38.66     62.71 o 
   2   8  -7       12.37        0.86     50.69 o 
   3   8  -7       19.73       35.22     51.11 o 
   4   8  -7       93.51       98.36     57.99 o 
   5   8  -7       59.99       97.93     56.70 o 
   6   8  -7        2.41       23.62     50.26 o 
   7   8  -7       11.12       29.64     54.12 o 
   8   8  -7        0.86       15.46     63.57 o 
   9   8  -7       13.58       49.83     70.87 o 
  10   8  -7       30.46       75.60     70.87 o 
  11   8  -7        2.45       30.93     61.42 o 
  12   8  -7        4.84       43.38     62.71 o 
   0   9  -7       93.32      143.89     69.16 o 
   1   9  -7       40.90       22.77     54.55 o 
   2   9  -7        9.66       17.61     53.69 o 
   3   9  -7       51.18       49.83     49.40 o 
   4   9  -7        2.38       42.52     54.12 o 
   5   9  -7       35.68       27.06     51.11 o 
   6   9  -7       27.55       36.94     60.14 o 
   7   9  -7       27.03       41.24     62.28 o 
   8   9  -7       25.41       13.32     51.11 o 
   9   9  -7        8.89      -23.20     49.40 o 
  10   9  -7        0.13       55.41     59.71 o 
  11   9  -7       24.31       39.52     66.15 o 
  12   9  -7        2.34       79.03     68.73 o 
   1  10  -7       74.84       78.18     55.41 o 
   2  10  -7        5.82       20.62     51.11 o 
   3  10  -7       48.38      122.42     61.85 o 
   4  10  -7       15.44       32.64     46.82 o 
   5  10  -7       18.64       15.46     43.81 o 
   6  10  -7       35.53       59.71     52.40 o 
   7  10  -7       33.97       67.87     52.83 o 
   8  10  -7       30.14       79.89     61.42 o 
   9  10  -7        2.72       -2.58     46.39 o 
  10  10  -7        2.91       48.54     63.14 o 
  11  10  -7        6.04        1.72     63.14 o 
   1  11  -7      201.19      237.53     72.59 o 
   2  11  -7        3.16       24.48     48.11 o 
   3  11  -7       24.14       81.18     49.40 o 
   4  11  -7       38.31       56.27     46.39 o 
   5  11  -7       42.26       58.42     45.10 o 
   6  11  -7       56.75      130.58     60.14 o 
   7  11  -7        0.56       76.46     50.26 o 
   8  11  -7       24.67       -2.58     60.56 o 
   9  11  -7        4.61       33.93     61.42 o 
  10  11  -7        1.38       16.75     59.71 o 
  11  11  -7        0.08       69.59     76.89 o 
   1  12  -7        0.59       34.36     44.24 o 
   2  12  -7       71.89       70.01     51.11 o 
   3  12  -7        7.30       36.51     48.54 o 
   4  12  -7       32.24       66.58     48.11 o 
   5  12  -7       37.89       89.77     50.69 o 
   6  12  -7       31.39       64.86     50.26 o 
   7  12  -7       54.87       85.05     56.27 o 
   8  12  -7       10.27       24.91     57.13 o 
   9  12  -7        8.11       55.84     64.43 o 
  10  12  -7        4.80       23.20     67.01 o 
   1  13  -7      131.79      134.02     65.72 o 
   2  13  -7       52.18       77.32     54.98 o 
   3  13  -7      100.61       91.92     60.14 o 
   4  13  -7        8.69       16.81     33.52 o 
   5  13  -7       28.66       52.40     50.26 o 
   6  13  -7       38.39       85.91     57.56 o 
   7  13  -7       18.60       77.32     56.27 o 
   8  13  -7       23.96       58.85     58.85 o 
   9  13  -7        5.04       21.91     60.99 o 
  10  13  -7       35.29       68.30     69.16 o 
   1  14  -7      163.51      204.03     72.16 o 
   2  14  -7       97.03      156.78     66.58 o 
   3  14  -7       34.34       89.11     44.06 o 
   4  14  -7       69.41      132.31     48.43 o 
   5  14  -7       45.32       42.09     54.98 o 
   6  14  -7        2.37       48.97     50.69 o 
   7  14  -7        1.53       11.17     49.83 o 
   8  14  -7        4.56      146.04     75.17 o 
   9  14  -7        8.81       51.54     76.46 o 
   1  15  -7       47.05       92.78     57.99 o 
   2  15  -7       26.67       34.06     50.90 o 
   3  15  -7       16.32       69.77     43.71 o 
   4  15  -7        8.69       69.75     42.14 o 
   5  15  -7       32.98       73.02     55.41 o 
   6  15  -7        2.75       30.93     56.70 o 
   7  15  -7        1.28       50.69     61.85 o 
   8  15  -7       11.99       30.50     53.69 o 
   9  15  -7       15.57       45.10     62.71 o 
   1  16  -7       35.84       28.78     52.83 o 
   2  16  -7       16.96       53.23     41.70 o 
   3  16  -7       35.38       85.51     44.58 o 
   4  16  -7       13.86      104.69     44.79 o 
   5  16  -7       21.71       65.89     45.35 o 
   6  16  -7       10.15       95.36     63.57 o 
   7  16  -7        2.54       34.79     58.42 o 
   8  16  -7        0.63       -7.30     51.54 o 
   0  17  -7       24.52       45.10     57.56 o 
   1  17  -7        9.75       14.17     63.14 o 
   2  17  -7        6.60       30.86     38.83 o 
   3  17  -7        6.61       -1.85     38.40 o 
   4  17  -7        1.64       41.71     41.42 o 
   5  17  -7        7.90       72.17     44.27 o 
   6  17  -7        0.51       32.64     60.56 o 
   7  17  -7        4.08       15.46     57.56 o 
   1  18  -7       39.86       61.72     47.64 o 
   2  18  -7       11.41       63.14     69.59 o 
   3  18  -7       18.02       35.32     43.58 o 
   4  18  -7        3.81       53.08     47.09 o 
   5  18  -7        4.79       37.23     45.49 o 
   6  18  -7       11.30       36.94     60.14 o 
   0  19  -7       22.86       18.47     53.69 o 
   1  19  -7        5.03       64.58     41.83 o 
   2  19  -7        8.22       13.75     59.28 o 
   3  19  -7       17.98       40.76     45.07 o 
   4  19  -7        3.64       17.09     41.70 o 
   5  19  -7        8.27       27.18     42.56 o 
   1  20  -7       47.17       84.40     45.41 o 
   2  20  -7       10.64       53.91     43.43 o 
   3  20  -7       15.62       61.37     48.88 o 
   4  20  -7       10.71       50.89     45.61 o 
   0  21  -7       62.57       94.50     65.29 o 
   1  21  -7        1.27       -0.16     36.72 o 
   0   0  -6      878.14      906.75    105.67 o 
   2   0  -6      319.83      359.95     73.45 o 
   4   0  -6      413.44      361.24     74.74 o 
   6   0  -6      297.54      249.56     69.59 o 
   8   0  -6      209.82      213.48     71.30 o 
  10   0  -6       15.07       10.31     59.71 o 
  12   0  -6       32.47       59.28     68.30 o 
  14   0  -6       31.22       68.30     66.15 o 
   1   1  -6       54.68       57.35     22.29 o 
   2   1  -6       25.33       33.86     29.14 o 
   3   1  -6       71.58       63.54     32.60 o 
   4   1  -6      174.37      201.23     44.33 o 
   5   1  -6      684.21      674.50     69.79 o 
   6   1  -6       41.31       30.06     35.22 o 
   7   1  -6       19.65       33.97     35.40 o 
   8   1  -6       92.76      155.09     46.15 o 
   9   1  -6       21.80       54.65     40.87 o 
  10   1  -6      300.40      291.12     58.98 o 
  11   1  -6      136.75      125.96     48.98 o 
  12   1  -6       27.33       61.45     45.66 o 
  13   1  -6       48.44       62.39     47.45 o 
  14   1  -6       51.24       60.72     46.28 o 
  15   1  -6        3.43       19.92     42.50 o 
   0   2  -6       29.50       12.39     25.73 o 
   1   2  -6        0.97       12.70     17.70 o 
   2   2  -6       73.97       69.96     32.41 o 
   3   2  -6       34.06       25.15     29.21 o 
   4   2  -6      212.07      188.11     45.72 o 
   5   2  -6      108.20       97.78     40.90 o 
   6   2  -6       54.09       64.95     37.97 o 
   7   2  -6       20.33       24.15     39.10 o 
   8   2  -6        4.79       -5.71     34.45 o 
   9   2  -6      271.01      239.51     54.50 o 
  10   2  -6       15.91       44.28     41.21 o 
  11   2  -6       20.32       49.54     52.19 o 
  12   2  -6      110.91      136.94     50.18 o 
  13   2  -6        3.72       19.04     45.26 o 
  14   2  -6       34.90       96.55     50.27 o 
  15   2  -6       21.82       51.29     49.27 o 
   1   3  -6       19.72       19.02     20.42 o 
   2   3  -6      105.19      114.11     34.47 o 
   3   3  -6      191.11      162.49     42.38 o 
   4   3  -6      243.16      258.87     47.75 o 
   5   3  -6       50.43      119.39     40.84 o 
   6   3  -6       16.86       21.05     34.92 o 
   7   3  -6        2.82       26.82     35.09 o 
   8   3  -6      161.80      154.14     46.11 o 
   9   3  -6       37.79       56.09     43.58 o 
  10   3  -6      195.67      201.26     53.67 o 
  11   3  -6      198.68      136.42     48.59 o 
  12   3  -6       24.15       28.32     40.12 o 
  13   3  -6       61.70      121.72     53.90 o 
  14   3  -6       18.31       55.49     48.57 o 
  15   3  -6       12.38       38.18     48.37 o 
   0   4  -6      212.70      220.00     39.63 o 
   1   4  -6       77.47       66.17     25.25 o 
   2   4  -6       58.71       45.12     28.73 o 
   3   4  -6       73.85       80.54     33.74 o 
   4   4  -6       61.24       91.23     36.44 o 
   5   4  -6        7.71       31.71     35.69 o 
   6   4  -6       50.61       67.04     39.48 o 
   7   4  -6      175.88      182.55     72.59 o 
   8   4  -6        9.35       18.69     36.33 o 
   9   4  -6       53.15       81.26     41.34 o 
  10   4  -6       13.10       13.11     36.90 o 
  11   4  -6       14.65       51.88     42.44 o 
  12   4  -6       47.86      108.58     48.02 o 
  13   4  -6       33.24       28.90     43.76 o 
  14   4  -6       42.08       69.57     50.09 o 
  15   4  -6       20.26       38.55     46.00 o 
   1   5  -6       51.79       29.46     30.07 o 
   2   5  -6      299.51      339.70     50.47 o 
   3   5  -6       47.19       51.66     30.30 o 
   4   5  -6      429.56      493.78     59.26 o 
   5   5  -6      189.40      212.40     46.66 o 
   6   5  -6       57.57       37.04     36.52 o 
   7   5  -6       58.73       54.53     37.79 o 
   8   5  -6       35.44       24.56     36.26 o 
   9   5  -6       17.83       -2.36     34.12 o 
  10   5  -6       49.09       63.06     41.74 o 
  11   5  -6        6.01       15.99     38.86 o 
  12   5  -6        4.01       36.63     41.60 o 
  13   5  -6       21.98       82.41     47.08 o 
  14   5  -6       11.95       34.12     45.36 o 
  15   5  -6       11.19        3.21     45.41 o 
   0   6  -6      109.45      112.89     33.69 o 
   1   6  -6      318.46      340.60     47.11 o 
   2   6  -6      110.99       92.76     32.65 o 
   3   6  -6      376.23      379.86     51.68 o 
   4   6  -6      285.15      301.41     49.63 o 
   5   6  -6       78.56       88.68     38.42 o 
   6   6  -6        2.23       -3.41     31.13 o 
   7   6  -6        2.18      -20.56     30.26 o 
   8   6  -6        7.51       46.63     39.44 o 
   9   6  -6        2.68       18.33     36.26 o 
  10   6  -6      100.13       56.26     41.74 o 
  11   6  -6       15.32       13.58     41.15 o 
  12   6  -6      228.66      227.14     59.08 o 
  13   6  -6        6.91        7.82     50.69 o 
  14   6  -6        9.67       70.43     48.36 o 
   1   7  -6      176.97      160.17     36.21 o 
   2   7  -6      346.27      339.32     47.78 o 
   3   7  -6       58.09       67.46     31.27 o 
   4   7  -6      160.31      202.52     41.69 o 
   5   7  -6       39.03       27.66     34.83 o 
   6   7  -6        0.26       -6.94     31.28 o 
   7   7  -6        2.29       -2.28     34.31 o 
   8   7  -6       50.43       48.08     41.44 o 
   9   7  -6       14.50       22.77     37.66 o 
  10   7  -6       11.38       14.00     37.64 o 
  11   7  -6       11.68       42.57     39.18 o 
  12   7  -6        5.62       55.55     45.41 o 
  13   7  -6       27.65       43.52     44.73 o 
  14   7  -6       70.54       50.71     47.33 o 
   0   8  -6      696.69      576.01     97.50 o 
   1   8  -6       34.55        0.86     45.53 o 
   2   8  -6      114.55      170.82     38.08 o 
   3   8  -6      780.35      800.30     68.79 o 
   4   8  -6       61.34       77.32     45.32 o 
   5   8  -6      125.29      102.12     39.64 o 
   6   8  -6       92.15       72.48     36.92 o 
   7   8  -6        7.78        2.41     31.12 o 
   8   8  -6       43.24       84.37     37.96 o 
   9   8  -6        2.48      -16.14     33.22 o 
  10   8  -6       12.46        6.62     36.32 o 
  11   8  -6       69.33       58.00     39.40 o 
  12   8  -6       10.41        8.71     39.43 o 
  13   8  -6       25.49       76.07     46.70 o 
  14   8  -6       61.50       75.29     51.63 o 
   1   9  -6      454.53      291.66     74.31 o 
   2   9  -6       32.98       47.25     43.81 o 
   3   9  -6       80.68       54.55     40.81 o 
   4   9  -6        2.99       -4.79     25.77 o 
   5   9  -6       91.97       67.60     34.42 o 
   6   9  -6       72.34       77.49     36.49 o 
   7   9  -6       39.26        9.71     32.10 o 
   8   9  -6       59.59       89.27     42.37 o 
   9   9  -6       78.57      102.59     41.66 o 
  10   9  -6      102.47      120.08     42.98 o 
  11   9  -6       27.45       68.37     38.85 o 
  12   9  -6       17.08       90.25     46.89 o 
  13   9  -6        2.08       19.49     49.10 o 
  14   9  -6        3.62       37.76     45.80 o 
   0  10  -6      430.67      390.45     80.32 o 
   1  10  -6      164.14      156.35     57.99 o 
   2  10  -6      282.16      284.74     50.05 o 
   3  10  -6       71.91       55.93     32.13 o 
   4  10  -6       23.68       70.27     32.13 o 
   5  10  -6       29.89       34.09     32.70 o 
   6  10  -6       53.44       76.89     54.98 o 
   7  10  -6       23.96       38.23     43.38 o 
   8  10  -6        9.57       34.79     45.53 o 
   9  10  -6        0.47       64.43     55.41 o 
  10  10  -6       21.47       51.54     49.83 o 
  11  10  -6       52.69      118.12     61.85 o 
  12  10  -6       29.36       20.19     57.56 o 
  13  10  -6       28.11       43.38     61.85 o 
   1  11  -6        7.75       42.26     30.83 o 
   2  11  -6      107.49      160.70     40.71 o 
   3  11  -6        9.67      -17.74     26.49 o 
   4  11  -6        8.59      -10.55     28.55 o 
   5  11  -6        3.47        2.85     27.73 o 
   6  11  -6       47.93       36.08     45.53 o 
   7  11  -6       67.90      125.00     56.70 o 
   8  11  -6      105.83      125.00     56.27 o 
   9  11  -6        9.92        4.72     46.39 o 
  10  11  -6       44.60       94.93     62.28 o 
  11  11  -6       13.10       57.99     61.42 o 
  12  11  -6       15.61       27.06     56.70 o 
  13  11  -6        8.05       51.97     63.14 o 
   0  12  -6      801.66      801.03     76.64 o 
   1  12  -6       12.53       35.63     34.00 o 
   2  12  -6       93.91      107.39     39.20 o 
   3  12  -6        5.04       -1.28     27.24 o 
   4  12  -6       95.46       99.08     36.83 o 
   5  12  -6      118.98      133.26     41.97 o 
   6  12  -6       75.60       95.36     39.29 o 
   7  12  -6       13.29       74.74     51.54 o 
   8  12  -6       11.70       65.72     51.54 o 
   9  12  -6       44.06      104.38     59.28 o 
  10  12  -6       22.16       44.24     54.12 o 
  11  12  -6        0.50      -22.34     45.53 o 
  12  12  -6       11.32      -44.67     50.26 o 
  13  12  -6        0.54       29.21     66.15 o 
   1  13  -6      273.95      222.01     39.23 o 
   2  13  -6       24.75       29.48     33.75 o 
   3  13  -6       55.50       35.97     33.92 o 
   4  13  -6       54.97       66.36     37.36 o 
   5  13  -6       14.47       43.76     32.52 o 
   6  13  -6       72.52       96.62     37.51 o 
   7  13  -6       57.71       40.38     52.83 o 
   8  13  -6        9.63       84.19     53.26 o 
   9  13  -6       34.85       83.76     58.42 o 
  10  13  -6       15.00       65.72     57.99 o 
  11  13  -6       17.59       47.25     58.85 o 
  12  13  -6        2.88       15.46     58.42 o 
   0  14  -6      141.11      141.75     60.14 o 
   1  14  -6       25.44       22.59     26.12 o 
   2  14  -6       52.53       57.59     28.82 o 
   3  14  -6       13.61       29.55     34.98 o 
   4  14  -6       29.89       66.91     35.70 o 
   5  14  -6        4.54       14.70     32.20 o 
   6  14  -6       24.30       55.80     34.16 o 
   7  14  -6       61.41       98.79     59.71 o 
   8  14  -6      115.97      101.80     54.98 o 
   9  14  -6       13.07       48.97     51.11 o 
  10  14  -6       16.10       39.52     57.56 o 
  11  14  -6       20.37       49.83     56.70 o 
  12  14  -6       22.13       45.96     66.58 o 
   1  15  -6        6.80       10.32     28.07 o 
   2  15  -6       44.17       50.07     30.40 o 
   3  15  -6        4.56       16.65     34.53 o 
   4  15  -6        5.65       -5.05     28.27 o 
   5  15  -6        5.46       28.97     36.94 o 
   6  15  -6       70.96       58.90     35.90 o 
   7  15  -6       29.12       62.71     49.83 o 
   8  15  -6       46.16       27.92     60.14 o 
   9  15  -6       34.05       52.40     55.41 o 
  10  15  -6       48.79       34.36     60.99 o 
  11  15  -6       11.68       85.48     72.16 o 
  12  15  -6        2.68       -0.86     57.56 o 
   0  16  -6      162.33       97.50     60.99 o 
   1  16  -6       23.78       38.70     30.02 o 
   2  16  -6       17.72       11.68     26.33 o 
   3  16  -6       15.84       -1.56     26.98 o 
   4  16  -6       38.84       28.78     34.42 o 
   5  16  -6       50.91       47.68     33.74 o 
   6  16  -6       64.47       89.67     42.74 o 
   7  16  -6       23.14       47.68     49.83 o 
   8  16  -6       70.69       82.04     58.85 o 
   9  16  -6       22.79       62.71     62.71 o 
  10  16  -6        0.40       -6.87     51.97 o 
  11  16  -6       16.35       70.87     61.85 o 
   1  17  -6       22.77       96.58     42.88 o 
   2  17  -6       37.67       53.92     29.71 o 
   3  17  -6       15.75       55.41     30.29 o 
   4  17  -6        1.86       29.10     28.40 o 
   5  17  -6       80.13       90.84     40.61 o 
   6  17  -6        5.18       21.02     38.45 o 
   7  17  -6      105.03      118.55     59.28 o 
   8  17  -6        6.29       44.67     49.40 o 
   9  17  -6       16.15       60.99     66.58 o 
  10  17  -6        1.55       40.81     56.70 o 
   0  18  -6       16.23       36.51     52.40 o 
   1  18  -6       19.34       31.66     38.96 o 
   2  18  -6        8.25        7.16     28.77 o 
   3  18  -6       44.39       70.40     32.55 o 
   4  18  -6       47.07       40.61     30.46 o 
   5  18  -6       22.80       61.84     37.35 o 
   6  18  -6       42.63       89.96     42.09 o 
   7  18  -6        2.24       -8.59     48.11 o 
   8  18  -6       18.35       71.30     57.56 o 
   9  18  -6        4.88       20.62     57.13 o 
  10  18  -6       15.49       91.06     73.02 o 
   1  19  -6       10.84       37.15     40.61 o 
   2  19  -6       28.01       41.81     31.59 o 
   3  19  -6       20.20       25.67     29.65 o 
   4  19  -6       54.74      105.94     35.18 o 
   5  19  -6        8.22       43.31     30.54 o 
   6  19  -6        5.71       84.42     43.75 o 
   7  19  -6       22.28       34.46     39.61 o 
   8  19  -6       22.27       53.69     60.14 o 
   9  19  -6       16.25       92.35     67.44 o 
   0  20  -6        2.15      -17.61     54.12 o 
   1  20  -6       10.98       51.32     38.99 o 
   2  20  -6       23.49       34.07     39.31 o 
   3  20  -6       29.57       55.40     32.52 o 
   4  20  -6        1.90       22.78     28.53 o 
   5  20  -6        1.69       13.95     32.26 o 
   6  20  -6        2.13       56.57     42.11 o 
   7  20  -6       27.80       20.79     40.48 o 
   8  20  -6       12.37       49.40     61.42 o 
   1  21  -6        0.16       24.34     39.47 o 
   2  21  -6       15.65       42.04     43.13 o 
   3  21  -6        0.56       32.56     34.71 o 
   4  21  -6      113.42       99.98     39.04 o 
   5  21  -6       18.49       67.00     35.38 o 
   6  21  -6       16.12       88.92     50.27 o 
   7  21  -6        5.53       75.24     47.04 o 
   0  22  -6       22.08       39.52     54.98 o 
   1  22  -6        2.07       10.71     40.24 o 
   2  22  -6        5.53       10.71     41.02 o 
   3  22  -6       22.93       77.71     45.25 o 
   4  22  -6        3.68       32.31     36.18 o 
   5  22  -6       90.57      111.71     37.30 o 
   6  22  -6       24.72       57.26     37.51 o 
   1  23  -6        2.85       31.76     43.52 o 
   2  23  -6        3.15       20.40     37.60 o 
   3  23  -6       18.23       65.25     44.33 o 
   4  23  -6        2.14       36.06     35.75 o 
   5  23  -6       30.35       48.68     36.01 o 
   0  24  -6       31.43       86.34     65.72 o 
   1  24  -6        0.26       45.74     40.34 o 
   2  24  -6        0.12       29.60     43.57 o 
   2   0  -5     1065.06      946.70     94.50 o 
   4   0  -5      302.69      255.15     59.28 o 
   6   0  -5       99.31       56.27     46.82 o 
   8   0  -5      198.61      147.76     59.71 o 
  10   0  -5       89.89      100.08     60.99 o 
  12   0  -5      320.55      229.37     75.60 o 
  14   0  -5       78.76       80.75     61.42 o 
  16   0  -5       61.03       91.06     73.02 o 
   0   1  -5       41.92       63.84     33.07 o 
   1   1  -5      582.37      560.31     36.33 o 
   2   1  -5       99.73       99.05     28.53 o 
   3   1  -5      411.82      445.40     48.83 o 
   4   1  -5       32.27       19.51     25.05 o 
   5   1  -5      166.99      236.57     40.67 o 
   6   1  -5       89.87       66.94     34.46 o 
   7   1  -5      156.09      115.48     40.38 o 
   8   1  -5      169.94      140.10     43.28 o 
   9   1  -5      153.14      170.56     45.37 o 
  10   1  -5      168.75      128.24     46.76 o 
  11   1  -5        6.16       31.79     37.91 o 
  12   1  -5      445.46      339.70     62.73 o 
  13   1  -5       12.50      -31.29     32.63 o 
  14   1  -5        7.25       30.94     42.36 o 
  15   1  -5       26.38       28.84     46.60 o 
  16   1  -5        3.33       57.37     43.71 o 
   1   2  -5       51.76       77.79     18.69 o 
   2   2  -5      175.89      151.62     32.13 o 
   3   2  -5       57.94       25.24     28.78 o 
   4   2  -5       76.49       63.29     28.70 o 
   5   2  -5       82.42      103.19     33.55 o 
   6   2  -5      349.19      307.10     49.10 o 
   7   2  -5      317.70      252.94     47.24 o 
   8   2  -5      297.00      256.89     48.75 o 
   9   2  -5      580.99      499.30     63.47 o 
  10   2  -5       52.83       83.91     41.09 o 
  11   2  -5      410.49      420.72     65.00 o 
  12   2  -5       16.31       41.93     42.49 o 
  13   2  -5      304.13      233.17     58.01 o 
  14   2  -5        0.31       45.61     48.39 o 
  15   2  -5       39.45       65.94     48.49 o 
  16   2  -5       46.28      113.46     52.36 o 
   0   3  -5       19.18        5.29     21.07 o 
   1   3  -5      463.91      489.46     34.11 o 
   2   3  -5      257.63      260.72     37.66 o 
   3   3  -5      142.65      104.81     31.28 o 
   4   3  -5      142.74      101.05     30.70 o 
   5   3  -5       43.87       48.12     29.78 o 
   6   3  -5       95.65      104.07     33.84 o 
   7   3  -5      155.32      116.21     38.40 o 
   8   3  -5       64.10       81.15     39.26 o 
   9   3  -5      150.12      179.31     47.11 o 
  10   3  -5      232.69      220.15     50.72 o 
  11   3  -5      124.83      150.24     73.67 o 
  12   3  -5      104.09       66.39     44.57 o 
  13   3  -5       16.05       -6.34     40.08 o 
  14   3  -5        4.89        2.96     42.54 o 
  15   3  -5       91.53      112.53     51.68 o 
  16   3  -5       22.59       52.07     43.79 o 
   1   4  -5      118.86      145.96     21.95 o 
   2   4  -5      135.33      153.13     32.48 o 
   3   4  -5      853.52      797.14     63.57 o 
   4   4  -5       82.55       98.33     31.73 o 
   5   4  -5        5.75        0.60     27.46 o 
   6   4  -5      120.34       88.41     33.86 o 
   7   4  -5      424.81      413.03     55.58 o 
   8   4  -5      134.89      156.50     44.15 o 
   9   4  -5      172.50      130.47     44.90 o 
  10   4  -5       52.95       38.22     38.16 o 
  11   4  -5       41.13       88.02     47.03 o 
  12   4  -5      169.08      170.11     50.56 o 
  13   4  -5       68.49       64.92     41.76 o 
  14   4  -5       31.52       66.99     49.89 o 
  15   4  -5       36.05       66.90     44.97 o 
  16   4  -5       21.79       21.12     44.57 o 
   0   5  -5       85.52       86.26     32.00 o 
   1   5  -5      183.69      186.70     23.25 o 
   2   5  -5      443.69      436.39     47.45 o 
   3   5  -5       89.62       82.07     27.39 o 
   4   5  -5      122.96       99.21     33.44 o 
   5   5  -5      778.98      713.34     63.61 o 
   6   5  -5      851.79      770.26     51.04 o 
   7   5  -5       26.36       15.13     33.25 o 
   8   5  -5      169.08      119.88     42.97 o 
   9   5  -5       79.02       62.58     39.23 o 
  10   5  -5       27.13       46.53     38.86 o 
  11   5  -5       62.27       94.46     45.04 o 
  12   5  -5       25.69       34.33     37.67 o 
  13   5  -5       22.69        1.05     42.74 o 
  14   5  -5       17.88       11.10     36.89 o 
  15   5  -5       27.22       79.83     46.59 o 
  16   5  -5       13.53       45.97     46.23 o 
   1   6  -5      452.74      499.48     41.07 o 
   2   6  -5       90.53      128.16     31.99 o 
   3   6  -5      552.37      517.60     41.90 o 
   4   6  -5       65.35       45.74     25.26 o 
   5   6  -5      274.10      276.30     33.66 o 
   6   6  -5      136.07      121.19     27.80 o 
   7   6  -5      115.61       66.16     35.09 o 
   8   6  -5       63.84       71.90     35.99 o 
   9   6  -5       39.40       30.80     31.96 o 
  10   6  -5       70.18       44.12     36.44 o 
  11   6  -5      189.53      175.57     47.58 o 
  12   6  -5       10.51       33.40     37.48 o 
  13   6  -5        8.99       67.40     40.91 o 
  14   6  -5       58.92       75.11     46.48 o 
  15   6  -5       15.64       57.94     50.27 o 
  16   6  -5        6.97       58.85     50.42 o 
   0   7  -5     1262.11     1316.15    152.27 o 
   1   7  -5      320.28      387.63     48.13 o 
   2   7  -5       41.78       36.31     20.99 o 
   3   7  -5      225.86      181.21     28.82 o 
   4   7  -5      295.86      303.63     34.92 o 
   5   7  -5       17.13       10.61     20.06 o 
   6   7  -5      423.81      388.67     39.51 o 
   7   7  -5      269.15      193.41     42.81 o 
   8   7  -5      189.48      171.44     43.38 o 
   9   7  -5       49.30       34.07     35.49 o 
  10   7  -5       84.12       71.87     36.94 o 
  11   7  -5      209.85      226.31     51.06 o 
  12   7  -5      165.81      142.78     45.91 o 
  13   7  -5      255.73      278.22     56.68 o 
  14   7  -5       14.42       53.24     42.67 o 
  15   7  -5       25.12       48.94     49.44 o 
  16   7  -5       40.14       98.51     50.46 o 
   1   8  -5       39.43       49.83     17.92 o 
   2   8  -5       54.63       62.13     20.88 o 
   3   8  -5      197.45      208.10     44.29 o 
   4   8  -5      161.22      164.68     28.83 o 
   5   8  -5      505.53      492.98     42.73 o 
   6   8  -5        4.95       -7.25     20.32 o 
   7   8  -5      116.36      113.47     36.88 o 
   8   8  -5       18.28       59.73     34.61 o 
   9   8  -5       12.40       17.59     32.17 o 
  10   8  -5      130.14       89.91     40.30 o 
  11   8  -5      151.83      155.96     45.41 o 
  12   8  -5       89.94       50.71     36.43 o 
  13   8  -5       97.16      132.86     47.24 o 
  14   8  -5       12.58       67.16     42.98 o 
  15   8  -5        4.48       49.95     44.04 o 
  16   8  -5       25.79       77.81     51.18 o 
   0   9  -5      643.05      613.72     58.40 o 
   1   9  -5       26.44       23.21     17.29 o 
   2   9  -5      202.82      183.43     28.34 o 
   3   9  -5      193.44      162.41     27.15 o 
   4   9  -5      123.74      159.64     28.20 o 
   5   9  -5      240.21      254.96     32.96 o 
   6   9  -5       81.65      112.90     27.50 o 
   7   9  -5      202.98      228.92     42.17 o 
   8   9  -5        0.77       -8.16     28.60 o 
   9   9  -5       28.72       23.14     31.22 o 
  10   9  -5       85.54       49.01     36.13 o 
  11   9  -5       59.88       58.11     39.20 o 
  12   9  -5       48.79       93.64     40.70 o 
  13   9  -5        6.08       -7.73     41.09 o 
  14   9  -5      187.21      200.57     55.56 o 
  15   9  -5        4.72       29.18     48.29 o 
   1  10  -5        4.10       16.09     22.74 o 
   2  10  -5       71.11       47.91     23.34 o 
   3  10  -5       74.11       89.13     32.46 o 
   4  10  -5       10.47       14.49     19.84 o 
   5  10  -5       77.29       70.81     24.78 o 
   6  10  -5      237.34      218.82     32.93 o 
   7  10  -5      249.41      250.15     35.35 o 
   8  10  -5       78.78       63.66     38.01 o 
   9  10  -5       72.80       71.49     47.68 o 
  10  10  -5       33.50       25.98     32.29 o 
  11  10  -5       16.82       35.74     36.49 o 
  12  10  -5        8.69       19.26     34.61 o 
  13  10  -5      117.65      170.02     49.33 o 
  14  10  -5       60.83      113.90     50.70 o 
  15  10  -5       26.99       29.82     47.24 o 
   0  11  -5      109.17      100.08     34.93 o 
   1  11  -5      185.29      177.44     32.16 o 
   2  11  -5        9.98       -3.23     20.76 o 
   3  11  -5      208.88      138.62     37.02 o 
   4  11  -5       50.48       75.80     33.69 o 
   5  11  -5       38.63       18.05     28.81 o 
   6  11  -5      106.57      166.37     39.59 o 
   7  11  -5       69.40       69.21     32.22 o 
   8  11  -5      144.09      131.98     41.56 o 
   9  11  -5       13.04       24.92     32.36 o 
  10  11  -5       20.64       32.13     36.26 o 
  11  11  -5        3.23       22.93     35.07 o 
  12  11  -5        4.76        7.88     38.23 o 
  13  11  -5       19.32       56.69     42.83 o 
  14  11  -5       37.10       50.20     46.23 o 
  15  11  -5       79.50       53.28     47.02 o 
   1  12  -5      331.05      265.63     38.02 o 
   2  12  -5        9.52       19.79     23.43 o 
   3  12  -5       55.58       29.51     24.13 o 
   4  12  -5      302.05      322.12     49.30 o 
   5  12  -5       22.75       38.89     32.72 o 
   6  12  -5      131.57      118.21     37.63 o 
   7  12  -5      162.07      188.34     43.82 o 
   8  12  -5       98.20       68.73     49.83 o 
   9  12  -5       11.97       12.89     41.67 o 
  10  12  -5        3.79       64.43     46.82 o 
  11  12  -5       35.89       39.09     45.96 o 
  12  12  -5        9.43       78.61     59.71 o 
  13  12  -5       31.63       65.29     57.99 o 
  14  12  -5       34.30       60.56     67.44 o 
  15  12  -5        8.35       69.16     71.30 o 
   0  13  -5      728.28      671.79    106.95 o 
   1  13  -5      553.21      492.84     49.31 o 
   2  13  -5       24.94       15.47     24.54 o 
   3  13  -5       28.42       17.18     24.15 o 
   4  13  -5       83.30      125.44     32.08 o 
   5  13  -5       45.78       30.71     32.95 o 
   6  13  -5      126.07      100.56     37.61 o 
   7  13  -5       21.63        0.79     30.46 o 
   8  13  -5       30.14       69.16     48.11 o 
   9  13  -5        4.90       50.26     46.39 o 
  10  13  -5      170.24      137.88     57.13 o 
  11  13  -5       20.38       50.69     52.83 o 
  12  13  -5        6.75       67.01     54.55 o 
  13  13  -5       45.27       66.15     66.15 o 
  14  13  -5       51.86       42.09     66.58 o 
   1  14  -5      228.06      190.90     36.26 o 
   2  14  -5      404.55      404.29     46.49 o 
   3  14  -5       30.02       47.97     26.51 o 
   4  14  -5      195.15      157.07     38.14 o 
   5  14  -5      110.88      111.98     39.93 o 
   6  14  -5        7.89        0.56     30.55 o 
   7  14  -5        3.22       39.54     35.35 o 
   8  14  -5       74.31       96.65     57.99 o 
   9  14  -5       52.14       76.89     56.27 o 
  10  14  -5       99.74      110.82     57.99 o 
  11  14  -5       12.54       62.28     52.83 o 
  12  14  -5       11.95       71.30     60.56 o 
  13  14  -5       10.00       40.38     58.85 o 
  14  14  -5        4.23       64.00     64.43 o 
   0  15  -5       48.53       -0.86     45.53 o 
   1  15  -5      468.76      382.05     46.78 o 
   2  15  -5      343.02      294.12     42.80 o 
   3  15  -5      232.20      220.42     38.72 o 
   4  15  -5       18.86       38.70     25.02 o 
   5  15  -5      262.61      285.86     41.49 o 
   6  15  -5       73.67       67.49     35.38 o 
   7  15  -5       36.25       16.87     34.14 o 
   8  15  -5       38.59       20.62     51.54 o 
   9  15  -5       60.37       50.69     52.83 o 
  10  15  -5      113.26       70.87     51.97 o 
  11  15  -5        6.07       54.55     55.41 o 
  12  15  -5        5.27       88.91     64.86 o 
  13  15  -5        6.06       63.14     67.87 o 
   1  16  -5       70.40       56.91     29.28 o 
   2  16  -5      303.34      283.01     42.56 o 
   3  16  -5      196.89      213.17     38.69 o 
   4  16  -5       76.01      114.65     32.46 o 
   5  16  -5      119.37      120.59     31.44 o 
   6  16  -5       18.96       42.09     33.27 o 
   7  16  -5       46.17       72.95     38.82 o 
   8  16  -5       39.71       41.39     36.02 o 
   9  16  -5        5.00       62.28     50.69 o 
  10  16  -5        2.03       24.91     46.39 o 
  11  16  -5       14.34       24.05     50.26 o 
  12  16  -5       28.22       39.09     57.56 o 
  13  16  -5        1.43      101.80     72.16 o 
   0  17  -5      735.90      661.49    105.67 o 
   1  17  -5      266.11      202.31     40.64 o 
   2  17  -5      165.16      171.31     36.99 o 
   3  17  -5      138.18      185.37     37.93 o 
   4  17  -5       47.55       44.00     26.51 o 
   5  17  -5       23.51       36.52     26.06 o 
   6  17  -5       12.14        5.63     25.68 o 
   7  17  -5       40.92        3.83     31.54 o 
   8  17  -5       36.03       51.39     37.20 o 
   9  17  -5       53.16       86.34     54.98 o 
  10  17  -5       11.71       92.35     59.28 o 
  11  17  -5      138.45       97.08     60.56 o 
  12  17  -5       26.58      114.69     64.86 o 
  13  17  -5       96.23      155.92     74.31 o 
   1  18  -5      205.28      188.32     48.59 o 
   2  18  -5       22.88       37.04     28.15 o 
   3  18  -5       20.16       29.95     28.90 o 
   4  18  -5        3.61       23.85     25.70 o 
   5  18  -5       11.31       31.00     26.18 o 
   6  18  -5       61.55      110.99     33.13 o 
   7  18  -5       22.14       12.10     32.74 o 
   8  18  -5       99.44      171.14     52.89 o 
   9  18  -5       35.47      149.48     66.15 o 
  10  18  -5       19.96       51.54     61.42 o 
  11  18  -5       39.48      109.10     64.43 o 
  12  18  -5       19.87       66.58     66.58 o 
   0  19  -5       35.94       51.54     54.98 o 
   1  19  -5       45.56       63.78     40.14 o 
   2  19  -5       58.53       91.53     32.69 o 
   3  19  -5      198.93      168.65     36.95 o 
   4  19  -5       26.61       67.11     30.43 o 
   5  19  -5       25.05       50.02     29.05 o 
   6  19  -5       49.43       81.17     31.84 o 
   7  19  -5        5.60       14.79     29.56 o 
   8  19  -5        9.14       39.82     41.17 o 
   9  19  -5        8.94       45.53     60.14 o 
  10  19  -5       29.37      155.92     73.45 o 
  11  19  -5       13.16       67.87     63.14 o 
   1  20  -5        0.69        2.72     36.66 o 
   2  20  -5       48.14       60.33     33.85 o 
   3  20  -5      273.88      224.17     41.55 o 
   4  20  -5       40.81       61.99     31.29 o 
   5  20  -5       31.21       62.92     29.25 o 
   6  20  -5       43.33       67.89     30.70 o 
   7  20  -5       63.88       81.51     33.95 o 
   8  20  -5       26.98       71.78     44.22 o 
   9  20  -5       33.47       26.63     57.13 o 
  10  20  -5        3.08       46.39     56.27 o 
  11  20  -5       18.39       79.46     67.01 o 
   0  21  -5       54.85       50.26     56.27 o 
   1  21  -5       29.79       16.75     37.97 o 
   2  21  -5        5.35       10.03     37.86 o 
   3  21  -5        9.66       34.65     28.88 o 
   4  21  -5       32.39       59.18     33.57 o 
   5  21  -5       27.74       66.94     31.99 o 
   6  21  -5       43.53       44.36     32.21 o 
   7  21  -5        1.62       48.20     33.35 o 
   8  21  -5        0.61       52.40     45.35 o 
   9  21  -5        9.47       23.62     54.98 o 
  10  21  -5        1.45       73.88     72.59 o 
   1  22  -5       13.61       21.27     41.15 o 
   2  22  -5       25.04       39.97     40.22 o 
   3  22  -5       14.84       13.98     30.28 o 
   4  22  -5        7.28       42.62     33.58 o 
   5  22  -5       48.26       61.52     33.42 o 
   6  22  -5       67.77      102.24     35.94 o 
   7  22  -5       80.79      133.47     41.38 o 
   8  22  -5       38.06       46.28     34.23 o 
   9  22  -5       14.75       26.63     61.85 o 
   0  23  -5       19.20       85.48     62.28 o 
   1  23  -5       13.30       41.84     41.27 o 
   2  23  -5       30.44       29.59     43.99 o 
   3  23  -5       32.04       36.57     40.17 o 
   4  23  -5        3.98       35.63     31.56 o 
   5  23  -5        7.99       28.16     31.28 o 
   6  23  -5      108.74       96.01     51.00 o 
   7  23  -5       28.63       94.22     48.61 o 
   8  23  -5       17.64      113.69     50.79 o 
   1  24  -5       37.74      103.75     47.02 o 
   2  24  -5       26.33       18.04     37.26 o 
   3  24  -5       13.26       47.57     46.32 o 
   4  24  -5       37.73       45.41     47.95 o 
   5  24  -5        5.50       56.63     46.09 o 
   6  24  -5        3.85       50.39     49.41 o 
   7  24  -5       43.78      107.57     54.29 o 
   0  25  -5       10.29       27.49     53.26 o 
   1  25  -5        4.25       45.80     43.05 o 
   2  25  -5        0.76       15.62     38.49 o 
   3  25  -5       67.66       79.86     48.14 o 
   4  25  -5        4.19       36.96     42.62 o 
   5  25  -5       11.03       41.63     46.21 o 
   6  25  -5        2.67       50.08     54.31 o 
   1  26  -5        7.66       43.31     42.25 o 
   2  26  -5       24.50       62.92     44.55 o 
   3  26  -5       15.80       65.96     46.76 o 
   4  26  -5       32.96       52.30     48.05 o 
   0   0  -4     1855.41     1840.14    111.25 o 
   2   0  -4      218.67      199.31     46.39 o 
   4   0  -4      687.49      596.63     72.59 o 
   6   0  -4      369.12      454.88     70.87 o 
   8   0  -4      241.08      158.93     55.84 o 
  10   0  -4       54.01       85.48     55.41 o 
  12   0  -4      134.67      143.04     66.15 o 
  14   0  -4       59.25       18.04     54.98 o 
  16   0  -4       66.94        7.30     60.14 o 
  18   0  -4       10.94      100.51     76.46 o 
   1   1  -4      933.16      825.16     38.29 o 
   2   1  -4       58.47       45.72     20.83 o 
   3   1  -4       18.67        7.84     19.88 o 
   4   1  -4        2.05        1.49     21.25 o 
   5   1  -4     2216.51     2018.27     95.36 o 
   6   1  -4       55.43       58.58     27.46 o 
   7   1  -4      142.33       96.74     31.69 o 
   8   1  -4      450.95      387.07     52.98 o 
   9   1  -4       23.60        7.95     30.68 o 
  10   1  -4      602.76      492.14     63.48 o 
  11   1  -4      235.49      259.81     53.41 o 
  12   1  -4       50.13       36.98     40.38 o 
  13   1  -4       61.98       34.23     45.49 o 
  14   1  -4       99.79       90.54     47.72 o 
  15   1  -4       11.38        1.14     40.48 o 
  16   1  -4       30.87       12.81     44.15 o 
  17   1  -4        4.54       49.04     47.98 o 
  18   1  -4       37.20       72.79     49.05 o 
   0   2  -4     6503.94     6430.42    146.09 o 
   1   2  -4      588.32      616.93     33.55 o 
   2   2  -4      877.11      852.61     56.29 o 
   3   2  -4     1713.62     1584.65     77.34 o 
   4   2  -4      702.22      698.35     55.13 o 
   5   2  -4       60.44       58.31     26.20 o 
   6   2  -4      752.23      681.63     58.20 o 
   7   2  -4       75.68       63.34     30.91 o 
   8   2  -4       97.09       90.21     35.65 o 
   9   2  -4      230.55      160.65     41.90 o 
  10   2  -4       54.24       70.46     37.81 o 
  11   2  -4      405.16      360.96     58.28 o 
  12   2  -4      137.68       80.64     44.15 o 
  13   2  -4      286.67      277.66     56.81 o 
  14   2  -4      179.10      166.15     52.39 o 
  15   2  -4      118.13      100.22     46.92 o 
  16   2  -4       16.66       69.11     45.92 o 
  17   2  -4       84.65       79.99     45.92 o 
  18   2  -4       20.87       39.58     51.12 o 
   1   3  -4      325.83      281.66     23.96 o 
   2   3  -4      957.21      876.21     56.92 o 
   3   3  -4      922.48      887.40     58.89 o 
   4   3  -4      612.46      568.51     50.49 o 
   5   3  -4      930.46      737.80     43.37 o 
   6   3  -4      535.43      496.14     36.61 o 
   7   3  -4      177.64      202.95     39.32 o 
   8   3  -4      812.54      655.28     64.15 o 
   9   3  -4      508.23      455.73     58.77 o 
  10   3  -4      760.67      591.84     66.41 o 
  11   3  -4      280.39      223.89     50.38 o 
  12   3  -4       78.29       89.75     44.54 o 
  13   3  -4      278.36      205.20     53.41 o 
  14   3  -4       57.55       76.39     45.11 o 
  15   3  -4       70.96      105.81     44.62 o 
  16   3  -4       16.32       12.82     41.27 o 
  17   3  -4       16.81       34.75     43.26 o 
   0   4  -4     1324.85     1236.14     64.51 o 
   1   4  -4     2596.03     2434.88     63.60 o 
   2   4  -4     1154.74     1128.97     63.47 o 
   3   4  -4       35.38       28.17     16.22 o 
   4   4  -4      132.75      125.71     23.38 o 
   5   4  -4      309.09      272.03     29.43 o 
   6   4  -4      361.87      331.38     32.05 o 
   7   4  -4      397.50      331.61     32.88 o 
   8   4  -4      134.93      137.73     39.18 o 
   9   4  -4      497.32      428.38     56.49 o 
  10   4  -4       11.30      -10.30     31.57 o 
  11   4  -4      236.83      209.05     46.97 o 
  12   4  -4      523.88      454.43     63.47 o 
  13   4  -4       96.72       69.13     39.09 o 
  14   4  -4      145.49      142.86     46.15 o 
  15   4  -4       85.84      110.30     44.01 o 
  16   4  -4       41.66       99.57     48.19 o 
  17   4  -4       55.07       73.88     52.69 o 
   1   5  -4     3058.22     2897.77     61.91 o 
   2   5  -4       86.06      114.28     21.84 o 
   3   5  -4     1460.05     1296.49     56.16 o 
   4   5  -4     2789.11     2480.31     77.42 o 
   5   5  -4       75.54      101.14     22.56 o 
   6   5  -4       49.12       38.34     21.25 o 
   7   5  -4      280.24      289.83     34.65 o 
   8   5  -4       94.68      116.83     47.25 o 
   9   5  -4       18.17       27.48     32.83 o 
  10   5  -4      333.87      289.93     51.93 o 
  11   5  -4      442.74      345.45     56.99 o 
  12   5  -4      140.97       88.11     39.11 o 
  13   5  -4       55.21       80.60     42.44 o 
  14   5  -4       26.07       35.68     37.33 o 
  15   5  -4        9.59       44.59     39.36 o 
  16   5  -4      116.13      115.33     51.77 o 
  17   5  -4        7.51        3.33     51.54 o 
   0   6  -4     6060.31     5597.94    172.97 o 
   1   6  -4     1247.72     1180.37     45.49 o 
   2   6  -4      185.41      155.77     23.17 o 
   3   6  -4     2366.34     2230.87     73.04 o 
   4   6  -4     1833.99     1833.51     67.78 o 
   5   6  -4      944.48      930.41     50.69 o 
   6   6  -4      270.02      263.52     31.61 o 
   7   6  -4      157.97      137.05     26.74 o 
   8   6  -4       19.11        2.63     27.09 o 
   9   6  -4       50.06        8.35     30.83 o 
  10   6  -4      393.02      318.62     54.82 o 
  11   6  -4       39.68       39.18     34.78 o 
  12   6  -4      313.79      282.79     54.16 o 
  13   6  -4       50.49       77.35     41.52 o 
  14   6  -4       66.83       81.05     41.28 o 
  15   6  -4        8.44       59.87     44.92 o 
  16   6  -4       72.63       38.02     46.11 o 
  17   6  -4       15.38       44.59     50.56 o 
   1   7  -4     3016.36     2840.03     64.76 o 
   2   7  -4     1378.36     1279.18     55.72 o 
   3   7  -4      187.18      165.40     25.30 o 
   4   7  -4      684.43      628.62     42.03 o 
   5   7  -4        9.52       13.87     19.46 o 
   6   7  -4      224.10      205.33     29.44 o 
   7   7  -4      251.61      268.68     33.65 o 
   8   7  -4       60.41       31.57     30.07 o 
   9   7  -4       58.38       70.18     35.76 o 
  10   7  -4       68.40       85.35     38.70 o 
  11   7  -4      101.84       85.88     38.86 o 
  12   7  -4      100.98      122.20     44.65 o 
  13   7  -4       85.75       77.06     40.79 o 
  14   7  -4       38.13       76.69     41.95 o 
  15   7  -4       64.96      106.31     48.56 o 
  16   7  -4        9.23       52.67     47.72 o 
  17   7  -4       34.66       76.18     52.03 o 
   0   8  -4     2630.48     2438.42     73.95 o 
   1   8  -4      353.76      351.69     25.00 o 
   2   8  -4      344.56      318.21     26.83 o 
   3   8  -4     1210.77     1067.88     53.01 o 
   4   8  -4        5.74       17.93     18.67 o 
   5   8  -4      325.60      296.99     33.32 o 
   6   8  -4       61.14       37.19     22.09 o 
   7   8  -4       17.15       -4.55     19.64 o 
   8   8  -4      405.12      320.57     48.39 o 
   9   8  -4       24.19       37.75     54.98 o 
  10   8  -4       19.72       37.98     31.89 o 
  11   8  -4       66.11       48.11     48.97 o 
  12   8  -4      161.67      142.23     46.89 o 
  13   8  -4       59.56       64.00     39.07 o 
  14   8  -4       88.31      150.07     47.98 o 
  15   8  -4       32.25       91.06     49.92 o 
  16   8  -4      107.09      164.07     59.81 o 
  17   8  -4       48.51       75.37     53.30 o 
   1   9  -4      273.33      236.77     21.31 o 
   2   9  -4       59.17       44.33     15.40 o 
   3   9  -4      272.96      263.69     26.23 o 
   4   9  -4      110.01       98.67     23.67 o 
   5   9  -4      286.71      201.64     30.24 o 
   6   9  -4      314.65      258.39     33.05 o 
   7   9  -4      284.63      240.04     33.21 o 
   8   9  -4      419.93      428.87     42.06 o 
   9   9  -4       22.74       11.22     28.93 o 
  10   9  -4       54.36       46.83     37.05 o 
  11   9  -4       81.05      108.00     44.50 o 
  12   9  -4        7.17       12.20     39.00 o 
  13   9  -4       21.99       62.46     37.67 o 
  14   9  -4      148.62      110.06     45.54 o 
  15   9  -4      113.13      148.46     55.28 o 
  16   9  -4      134.25      162.08     60.38 o 
  17   9  -4       31.51       30.33     51.80 o 
   0  10  -4     1071.31     1071.00     63.04 o 
   1  10  -4      358.93      313.31     26.25 o 
   2  10  -4        6.34        7.39     13.91 o 
   3  10  -4      435.59      403.04     38.23 o 
   4  10  -4      505.35      454.13     34.08 o 
   5  10  -4       15.66       33.02     22.11 o 
   6  10  -4      185.98      207.44     30.94 o 
   7  10  -4       99.46      107.13     27.34 o 
   8  10  -4       51.95       55.33     24.64 o 
   9  10  -4      119.31       83.91     35.06 o 
  10  10  -4      119.19       94.33     41.32 o 
  11  10  -4      476.14      409.62     80.32 o 
  12  10  -4      236.75      181.20     53.26 o 
  13  10  -4      161.91      186.72     48.82 o 
  14  10  -4       14.27       23.03     40.29 o 
  15  10  -4       17.69       72.17     46.73 o 
  16  10  -4       29.25       18.82     45.32 o 
   1  11  -4      494.46      458.05     40.90 o 
   2  11  -4       92.19       76.10     23.71 o 
   3  11  -4      351.83      367.03     30.06 o 
   4  11  -4      183.29      178.62     24.43 o 
   5  11  -4      170.70      150.66     24.02 o 
   6  11  -4       76.77       55.39     23.41 o 
   7  11  -4      191.88      169.40     30.84 o 
   8  11  -4      693.57      616.41     49.26 o 
   9  11  -4      105.51      118.02     37.93 o 
  10  11  -4      482.20      455.10     62.56 o 
  11  11  -4       82.78       83.78     39.70 o 
  12  11  -4      101.85       99.46     43.55 o 
  13  11  -4       86.92      148.36     48.19 o 
  14  11  -4        3.57       39.78     41.33 o 
  15  11  -4        7.85       57.61     47.37 o 
  16  11  -4       95.92      162.59     57.90 o 
   0  12  -4      220.27      209.00     38.24 o 
   1  12  -4       58.71       52.83     22.78 o 
   2  12  -4      382.19      314.01     36.57 o 
   3  12  -4      181.05      135.20     28.99 o 
   4  12  -4       35.14        0.74     20.97 o 
   5  12  -4      208.74      154.41     42.27 o 
   6  12  -4      572.33      526.64     65.30 o 
   7  12  -4       24.21       40.29     25.01 o 
   8  12  -4        1.88        6.15     23.21 o 
   9  12  -4       73.14       49.17     34.83 o 
  10  12  -4       73.83       65.41     37.73 o 
  11  12  -4       24.27       39.81     35.73 o 
  12  12  -4      204.01      223.35     53.16 o 
  13  12  -4       61.92       76.34     45.61 o 
  14  12  -4        4.61       51.69     41.07 o 
  15  12  -4       60.64       88.91     49.37 o 
  16  12  -4      116.69      183.26     59.91 o 
   1  13  -4     1378.06     1131.49     97.72 o 
   2  13  -4       72.80       43.97     24.00 o 
   3  13  -4       86.85       63.68     24.55 o 
   4  13  -4       48.51       46.45     24.48 o 
   5  13  -4      107.24       94.11     27.94 o 
   6  13  -4        2.17        0.83     20.70 o 
   7  13  -4      306.48      283.63     49.24 o 
   8  13  -4      133.90      162.66     41.67 o 
   9  13  -4      274.13      267.17     72.16 o 
  10  13  -4      135.91      201.71     47.82 o 
  11  13  -4       88.70      129.06     45.87 o 
  12  13  -4       64.25       61.80     38.92 o 
  13  13  -4       91.96      118.73     49.30 o 
  14  13  -4        0.81       51.83     46.53 o 
  15  13  -4        6.54       39.77     48.60 o 
  16  13  -4       84.34      112.49     54.55 o 
   0  14  -4      247.72      177.82     38.60 o 
   1  14  -4       41.00       67.35     26.28 o 
   2  14  -4      120.84       97.98     28.21 o 
   3  14  -4        9.90        0.86     22.52 o 
   4  14  -4      266.23      242.57     35.67 o 
   5  14  -4      129.25       85.20     29.74 o 
   6  14  -4       18.66       38.45     25.39 o 
   7  14  -4       79.95       77.65     39.40 o 
   8  14  -4      269.96      262.83     49.84 o 
   9  14  -4       17.29       14.17     35.34 o 
  10  14  -4       29.12       52.40     51.54 o 
  11  14  -4      102.04      118.12     57.13 o 
  12  14  -4       25.22       42.95     47.25 o 
  13  14  -4       92.32       82.47     58.85 o 
  14  14  -4        5.74        4.30     58.42 o 
  15  14  -4       13.11       65.29     70.87 o 
   1  15  -4       76.43       80.92     28.26 o 
   2  15  -4      119.36      110.66     29.96 o 
   3  15  -4        5.90        9.78     23.11 o 
   4  15  -4      194.73      172.65     35.21 o 
   5  15  -4      155.41      148.63     32.29 o 
   6  15  -4      140.18       86.80     29.17 o 
   7  15  -4      169.93      152.22     34.07 o 
   8  15  -4      134.52      142.86     44.47 o 
   9  15  -4       37.33       86.09     41.39 o 
  10  15  -4       22.79       39.52     45.53 o 
  11  15  -4       91.58      128.00     62.28 o 
  12  15  -4       59.56       62.28     51.97 o 
  13  15  -4       33.64       45.53     56.70 o 
  14  15  -4       23.32       33.50     55.41 o 
  15  15  -4       45.63      150.77     73.88 o 
   0  16  -4      602.17      575.15     93.21 o 
   1  16  -4      442.14      375.21     44.48 o 
   2  16  -4      150.84      124.99     32.33 o 
   3  16  -4       29.99        6.27     23.10 o 
   4  16  -4      217.51      197.49     35.13 o 
   5  16  -4      121.13      110.28     32.02 o 
   6  16  -4      134.40      139.68     31.66 o 
   7  16  -4        0.71       21.58     24.92 o 
   8  16  -4      252.25      212.28     47.26 o 
   9  16  -4       12.75       92.41     43.01 o 
  10  16  -4       26.79       -9.02     47.68 o 
  11  16  -4       39.11       75.60     52.83 o 
  12  16  -4      127.15      118.55     61.42 o 
  13  16  -4        1.98       64.86     54.55 o 
  14  16  -4       31.15      110.39     65.72 o 
   1  17  -4       89.57       98.30     32.12 o 
   2  17  -4      396.89      344.48     44.44 o 
   3  17  -4      270.82      247.90     39.39 o 
   4  17  -4       32.77       42.78     25.51 o 
   5  17  -4      129.95      156.79     34.92 o 
   6  17  -4      132.36      110.99     33.88 o 
   7  17  -4      109.60       88.31     30.60 o 
   8  17  -4      145.71      101.28     32.02 o 
   9  17  -4       48.17       38.71     42.31 o 
  10  17  -4       61.54       91.92     58.42 o 
  11  17  -4      104.96      110.39     60.56 o 
  12  17  -4       68.57       96.22     58.42 o 
  13  17  -4       52.66      102.23     72.59 o 
  14  17  -4       12.54       84.19     70.44 o 
   0  18  -4      310.59      218.63     71.30 o 
   1  18  -4       46.64       41.87     40.70 o 
   2  18  -4       86.35       72.60     29.71 o 
   3  18  -4      253.13      213.80     38.39 o 
   4  18  -4       38.38       36.46     27.48 o 
   5  18  -4      214.05      228.05     39.31 o 
   6  18  -4      674.00      667.23    109.96 o 
   7  18  -4       12.68        8.59     28.20 o 
   8  18  -4       42.19       64.39     29.42 o 
   9  18  -4      148.59      167.88     51.48 o 
  10  18  -4       91.95      205.75     70.01 o 
  11  18  -4       40.57       45.10     55.84 o 
  12  18  -4       82.91      169.24     70.44 o 
  13  18  -4       42.20       27.92     59.71 o 
  14  18  -4       73.41      114.26     73.02 o 
   1  19  -4       22.43        9.99     36.74 o 
   2  19  -4       36.53       44.66     26.70 o 
   3  19  -4       91.46       92.03     31.49 o 
   4  19  -4      389.87      332.91     45.71 o 
   5  19  -4        9.12       24.24     26.49 o 
   6  19  -4       46.41       29.54     27.51 o 
   7  19  -4      155.67      101.93     33.98 o 
   8  19  -4        2.99        1.61     26.10 o 
   9  19  -4       39.26       43.29     41.28 o 
  10  19  -4       10.56       47.68     58.85 o 
  11  19  -4       38.85      105.67     64.00 o 
  12  19  -4        4.04       56.27     63.14 o 
  13  19  -4       35.17       65.29     66.15 o 
   0  20  -4       14.95       23.20     61.42 o 
   1  20  -4      103.19      163.18     50.86 o 
   2  20  -4       27.61       62.37     28.99 o 
   3  20  -4      138.33      166.29     36.09 o 
   4  20  -4       54.45       50.83     28.62 o 
   5  20  -4       57.28       61.63     29.09 o 
   6  20  -4      128.62      125.17     36.12 o 
   7  20  -4       25.36       30.33     27.67 o 
   8  20  -4        6.35        4.22     27.84 o 
   9  20  -4       31.21       50.54     31.85 o 
  10  20  -4       27.00       13.75     52.83 o 
  11  20  -4        7.54       45.96     60.14 o 
   1  21  -4        4.54       12.73     39.64 o 
   2  21  -4       84.94       59.75     39.94 o 
   3  21  -4       29.10       46.30     28.70 o 
   4  21  -4       46.85       42.61     27.85 o 
   5  21  -4       22.14       43.53     30.80 o 
   6  21  -4      154.18      194.93     40.77 o 
   7  21  -4       49.90       66.96     32.14 o 
   8  21  -4       19.05       52.94     32.50 o 
   9  21  -4       29.83       62.47     40.98 o 
  10  21  -4       54.47       71.73     68.73 o 
   0  22  -4      101.95       66.58     59.71 o 
   1  22  -4        6.91       52.23     41.69 o 
   2  22  -4       13.47       47.75     36.44 o 
   3  22  -4       16.65       29.59     27.18 o 
   4  22  -4       14.09       17.92     29.65 o 
   5  22  -4      174.67      197.05     41.04 o 
   6  22  -4        3.20       28.30     36.81 o 
   7  22  -4        2.86        9.63     38.08 o 
   8  22  -4        5.68       25.41     40.76 o 
   9  22  -4       17.10       22.99     43.54 o 
  10  22  -4       36.22       94.50     80.32 o 
   1  23  -4        0.25       16.05     37.46 o 
   2  23  -4       47.56       82.98     40.65 o 
   3  23  -4      111.29      142.37     65.50 o 
   4  23  -4        9.66       38.64     40.75 o 
   5  23  -4        9.25       60.67     42.10 o 
   6  23  -4       17.13       64.61     61.64 o 
   7  23  -4       15.99       49.99     40.11 o 
   8  23  -4        2.32       13.45     38.18 o 
   9  23  -4        0.96       36.63     47.14 o 
  10  23  -4       95.96      160.65     91.06 o 
   0  24  -4       25.47        7.73     60.14 o 
   1  24  -4       24.41       54.51     43.10 o 
   2  24  -4       57.36       55.29     39.62 o 
   3  24  -4       12.17       42.86     53.05 o 
   4  24  -4        6.74        0.56     37.66 o 
   5  24  -4       72.37      141.92     51.61 o 
   6  24  -4       25.09       46.68     43.28 o 
   7  24  -4        5.60       29.51     44.85 o 
   8  24  -4        0.63       60.72     46.88 o 
   9  24  -4       24.38       44.49     45.69 o 
   1  25  -4        3.19       35.76     43.28 o 
   2  25  -4       13.75       28.17     40.76 o 
   3  25  -4       10.50       72.72     69.37 o 
   4  25  -4        9.71       63.69     45.18 o 
   5  25  -4       95.81      164.65     57.17 o 
   6  25  -4        6.81       39.04     44.43 o 
   7  25  -4       21.98       30.58     48.92 o 
   8  25  -4       46.01      108.03     51.17 o 
   0  26  -4        5.43       39.95     67.44 o 
   1  26  -4        3.02        4.87     41.74 o 
   2  26  -4        7.87       63.57     49.93 o 
   3  26  -4       40.64       76.46     64.43 o 
   4  26  -4       10.20       20.17     46.19 o 
   5  26  -4        2.61       32.83     45.92 o 
   6  26  -4      103.72      213.90     75.60 o 
   7  26  -4        6.71       34.69     49.61 o 
   1  27  -4       71.74       84.32     52.15 o 
   2  27  -4       23.40      109.37     56.34 o 
   3  27  -4       17.54       29.39     45.54 o 
   4  27  -4       14.61       33.56     49.41 o 
   5  27  -4        4.30       49.00     50.18 o 
   6  27  -4       28.55      131.18     68.73 o 
   0  28  -4        3.37       50.69     76.89 o 
   1  28  -4       37.17       51.39     49.50 o 
   2  28  -4       17.25       27.19     48.82 o 
   3  28  -4        4.34       56.07     51.90 o 
   2   0  -3     1991.26     1801.91     98.36 o 
   4   0  -3       35.78       27.49     27.06 o 
   6   0  -3      557.77      482.37     65.29 o 
   8   0  -3     2363.33     2079.82    140.03 o 
  10   0  -3      289.50      226.80     66.58 o 
  12   0  -3       14.19      -13.32     52.40 o 
  14   0  -3        7.28       -7.73     57.99 o 
  16   0  -3      110.88      118.98     76.89 o 
  18   0  -3       97.99      154.63     79.46 o 
   0   1  -3     3643.14     3274.38     89.38 o 
   1   1  -3      498.50      427.11     24.68 o 
   2   1  -3     1096.98      974.85     52.18 o 
   3   1  -3     2575.62     2277.12     81.08 o 
   4   1  -3      234.81      226.80     31.28 o 
   5   1  -3       81.09       64.52     15.45 o 
   6   1  -3      104.32      113.37     17.79 o 
   7   1  -3      268.29      215.20     21.47 o 
   8   1  -3      336.18      271.93     48.32 o 
   9   1  -3      103.07      115.07     35.10 o 
  10   1  -3      271.72      274.05     49.96 o 
  11   1  -3       20.26       -1.02     36.12 o 
  12   1  -3      377.83      294.31     99.01 o 
  13   1  -3      319.56      304.35     61.50 o 
  14   1  -3       81.76      130.89     51.45 o 
  15   1  -3       15.81       47.74     45.65 o 
  16   1  -3        1.19        2.30     41.67 o 
  17   1  -3      264.14      245.50     61.92 o 
  18   1  -3        9.75       20.46     48.93 o 
   1   2  -3     1151.56     1126.18     37.78 o 
   2   2  -3      428.99      403.99     35.52 o 
   3   2  -3      689.28      544.62     31.73 o 
   4   2  -3     1795.12     1549.55     61.51 o 
   5   2  -3      384.34      288.70     24.96 o 
   6   2  -3      320.55      311.54     26.09 o 
   7   2  -3     1303.58     1131.75     45.93 o 
   8   2  -3      615.26      488.74     52.08 o 
   9   2  -3     2597.80     2331.55    108.89 o 
  10   2  -3        9.80       16.59     35.47 o 
  11   2  -3      325.50      289.42     52.47 o 
  12   2  -3       66.95        8.59     35.61 o 
  13   2  -3      199.53      202.93     52.66 o 
  14   2  -3       42.75       22.68     38.95 o 
  15   2  -3      303.54      217.40     53.75 o 
  16   2  -3      148.93       87.44     47.20 o 
  17   2  -3      128.93      102.52     53.83 o 
  18   2  -3        3.73       21.16     49.41 o 
   0   3  -3      745.23      668.46     41.45 o 
   1   3  -3     2065.10     1820.25     42.25 o 
   2   3  -3     1099.12     1004.51     41.86 o 
   3   3  -3     3309.18     2979.31     93.84 o 
   4   3  -3      379.76      316.11     26.53 o 
   5   3  -3       80.41       65.95     17.56 o 
   6   3  -3      304.02      266.28     26.01 o 
   7   3  -3     3133.57     2793.33    140.01 o 
   8   3  -3      766.69      685.37     60.50 o 
   9   3  -3       55.55       52.43     32.78 o 
  10   3  -3      318.54      304.40     50.27 o 
  11   3  -3     1597.06     1441.96    134.02 o 
  12   3  -3      722.84      724.31     75.92 o 
  13   3  -3       56.15       -4.31     39.01 o 
  14   3  -3       77.26      111.94     52.40 o 
  15   3  -3      111.64       92.70     44.67 o 
  16   3  -3       48.60       37.23     42.41 o 
  17   3  -3       14.38       21.75     45.24 o 
  18   3  -3       56.78       65.58     53.32 o 
   1   4  -3     2363.30     2217.34     46.59 o 
   2   4  -3     1184.69     1097.16     44.02 o 
   3   4  -3     2893.03     2517.32    136.83 o 
   4   4  -3      270.96      208.65     23.20 o 
   5   4  -3      183.80      168.87     23.69 o 
   6   4  -3     1358.19     1185.42     50.02 o 
   7   4  -3     1660.68     1366.90     55.22 o 
   8   4  -3      377.14      352.50     32.38 o 
   9   4  -3       53.03       29.06     31.28 o 
  10   4  -3        8.88       27.31     34.29 o 
  11   4  -3      969.90      859.24     76.64 o 
  12   4  -3      204.51      182.66     48.15 o 
  13   4  -3      885.36      684.17     75.68 o 
  14   4  -3       20.68       84.45     43.47 o 
  15   4  -3      204.82      208.23     52.21 o 
  16   4  -3       52.53       92.49     49.74 o 
  17   4  -3       74.99       58.21     50.96 o 
  18   4  -3       47.59      110.81     58.44 o 
   0   5  -3     1918.05     1623.49     52.22 o 
   1   5  -3      859.02      801.87     26.57 o 
   2   5  -3     2242.27     1942.28     64.97 o 
   3   5  -3      256.47      249.33     25.06 o 
   4   5  -3      425.58      384.32     29.66 o 
   5   5  -3     2604.30     2308.49     68.82 o 
   6   5  -3     2697.14     2486.12    100.24 o 
   7   5  -3      375.71      328.78     38.41 o 
   8   5  -3      618.22      546.66     39.92 o 
   9   5  -3      223.23      153.64     39.63 o 
  10   5  -3       16.81       26.06     32.50 o 
  11   5  -3       97.63      133.98     41.75 o 
  12   5  -3      327.85      269.82     52.03 o 
  13   5  -3      421.11      374.43    108.03 o 
  14   5  -3       23.32       25.25     38.91 o 
  15   5  -3      252.76      295.87     61.74 o 
  16   5  -3       29.46       34.37     44.64 o 
  17   5  -3        1.71       39.13     46.70 o 
  18   5  -3      123.46      125.00     62.85 o 
   1   6  -3     1402.67     1268.09     32.96 o 
   2   6  -3      596.36      511.31     28.64 o 
   3   6  -3     1492.23     1409.09     46.22 o 
   4   6  -3      264.53      213.27     25.09 o 
   5   6  -3     1417.72     1296.59     53.23 o 
   6   6  -3      488.65      417.26     34.32 o 
   7   6  -3      127.07       91.32     24.08 o 
   8   6  -3      184.16      202.00     30.33 o 
   9   6  -3       98.83       98.15     36.49 o 
  10   6  -3     1022.34      923.44     87.41 o 
  11   6  -3      213.91      212.21     48.70 o 
  12   6  -3      198.66      181.72     47.31 o 
  13   6  -3       60.82       37.66     36.70 o 
  14   6  -3      382.49      337.94     59.65 o 
  15   6  -3       33.90       49.44     39.74 o 
  16   6  -3       54.16       38.97     45.51 o 
  17   6  -3       14.29       22.08     47.52 o 
  18   6  -3        4.26       64.16     52.59 o 
   0   7  -3     5684.59     5142.48     92.37 o 
   1   7  -3      442.33      386.88     22.53 o 
   2   7  -3      237.14      185.38     19.27 o 
   3   7  -3     1160.28     1070.23     41.35 o 
   4   7  -3     1550.70     1463.71     88.52 o 
   5   7  -3        2.37        0.82     17.25 o 
   6   7  -3      359.22      316.57     32.90 o 
   7   7  -3      902.82      846.50     76.06 o 
   8   7  -3       45.95       54.09     24.42 o 
   9   7  -3       51.12       35.20     23.79 o 
  10   7  -3       82.96       62.91     39.14 o 
  11   7  -3      346.82      275.36     51.54 o 
  12   7  -3      283.56      191.84     48.40 o 
  13   7  -3       77.51       64.13     40.97 o 
  14   7  -3      128.35      117.08     46.11 o 
  15   7  -3      113.11      113.92     44.89 o 
  16   7  -3       62.49       65.98     46.53 o 
  17   7  -3       15.30       71.29     50.07 o 
  18   7  -3       39.37       30.96     50.11 o 
   1   8  -3     1869.04     1683.89     44.83 o 
   2   8  -3     1087.87      991.55     47.37 o 
   3   8  -3     4897.43     4607.20    195.54 o 
   4   8  -3      908.38      824.74     43.52 o 
   5   8  -3     2064.85     1837.44     72.92 o 
   6   8  -3       36.81       51.80     21.97 o 
   7   8  -3      612.99      633.73     64.12 o 
   8   8  -3      269.36      273.54     34.77 o 
   9   8  -3      193.89      191.11     33.32 o 
  10   8  -3       94.61       85.15     37.81 o 
  11   8  -3      780.69      711.94     72.00 o 
  12   8  -3      365.70      360.68     56.93 o 
  13   8  -3       96.38       97.89     41.59 o 
  14   8  -3       31.56       51.22     39.81 o 
  15   8  -3        5.41       68.97     43.24 o 
  16   8  -3       39.89       77.09     46.46 o 
  17   8  -3        1.34       -7.61     42.54 o 
  18   8  -3       20.35       68.08     52.24 o 
   0   9  -3      446.60      356.02     26.00 o 
   1   9  -3     1314.87     1177.78     46.00 o 
   2   9  -3      159.31      125.03     17.73 o 
   3   9  -3      133.74      131.76     18.75 o 
   4   9  -3     1082.58     1031.40     69.31 o 
   5   9  -3     1302.02     1252.93    108.44 o 
   6   9  -3      593.47      597.06     42.86 o 
   7   9  -3      130.75      109.24     28.36 o 
   8   9  -3      569.73      546.16     45.16 o 
   9   9  -3       19.57       21.83     24.34 o 
  10   9  -3      448.24      462.92     68.73 o 
  11   9  -3       67.57       70.60     37.67 o 
  12   9  -3      171.56      136.32     44.35 o 
  13   9  -3       66.63       79.20     42.31 o 
  14   9  -3      303.17      324.20     59.50 o 
  15   9  -3      200.87      258.82     58.82 o 
  16   9  -3       36.25       82.03     45.99 o 
  17   9  -3       31.09       23.22     47.26 o 
  18   9  -3       19.61       86.23     55.66 o 
   1  10  -3      845.25      715.25     32.31 o 
   2  10  -3      152.20      137.50     18.28 o 
   3  10  -3      572.66      524.68     31.40 o 
   4  10  -3      482.13      430.45     30.38 o 
   5  10  -3      211.13      191.03     24.10 o 
   6  10  -3      246.80      223.21     26.46 o 
   7  10  -3      478.93      469.28     41.84 o 
   8  10  -3      112.62      105.12     30.36 o 
   9  10  -3      423.18      398.90     43.87 o 
  10  10  -3      262.26      211.95     48.67 o 
  11  10  -3      766.37      689.81     73.74 o 
  12  10  -3      133.91      116.02     66.79 o 
  13  10  -3      203.50      181.57     49.48 o 
  14  10  -3      112.17      166.99     50.14 o 
  15  10  -3       97.77       54.75     44.42 o 
  16  10  -3       28.31       43.23     56.05 o 
  17  10  -3        4.66       28.69     52.71 o 
   0  11  -3     1988.51     1934.70     54.48 o 
   1  11  -3     1456.00     1354.69     70.62 o 
   2  11  -3       88.06      112.12     17.51 o 
   3  11  -3      199.43      194.59     22.07 o 
   4  11  -3       70.57       72.08     18.63 o 
   5  11  -3      264.04      260.51     27.77 o 
   6  11  -3      595.92      546.77     37.38 o 
   7  11  -3       99.33       99.54     27.84 o 
   8  11  -3       94.42       95.77     27.76 o 
   9  11  -3      243.63      219.67     35.97 o 
  10  11  -3      145.81      132.77     44.17 o 
  11  11  -3      173.11       82.84     40.20 o 
  12  11  -3      363.37      301.86     56.37 o 
  13  11  -3      168.02      126.81     44.70 o 
  14  11  -3      114.90      153.49     50.22 o 
  15  11  -3      178.83      197.79     54.60 o 
  16  11  -3       60.91       75.26     45.20 o 
  17  11  -3       41.70      112.57     53.92 o 
   1  12  -3      321.29      299.42     33.55 o 
   2  12  -3      233.43      246.36     22.32 o 
   3  12  -3        2.17       18.03     14.78 o 
   4  12  -3      941.34      889.09     55.98 o 
   5  12  -3       16.11       39.33     18.70 o 
   6  12  -3      279.64      237.03     27.99 o 
   7  12  -3       76.19       73.83     22.94 o 
   8  12  -3      705.17      715.79     84.78 o 
   9  12  -3       41.08       44.47     28.26 o 
  10  12  -3       53.55       49.92     30.24 o 
  11  12  -3       88.38       85.25     40.79 o 
  12  12  -3       36.88       57.41     38.53 o 
  13  12  -3       11.02      -19.26     33.84 o 
  14  12  -3        4.00        9.48     43.05 o 
  15  12  -3       70.51      111.51     48.00 o 
  16  12  -3       44.25       39.70     46.13 o 
  17  12  -3        0.15       45.88     49.46 o 
   0  13  -3      492.09      476.53     50.02 o 
   1  13  -3      488.69      395.81     39.47 o 
   2  13  -3       47.88       59.20     22.71 o 
   3  13  -3       11.40        5.44     19.67 o 
   4  13  -3       22.29       22.47     22.07 o 
   5  13  -3      477.28      466.03     40.98 o 
   6  13  -3      133.11      142.30     25.29 o 
   7  13  -3      135.45      127.84     24.66 o 
   8  13  -3       29.38       23.81     25.33 o 
   9  13  -3      143.44      163.95     34.84 o 
  10  13  -3      705.41      596.24     53.61 o 
  11  13  -3       55.26       -3.52     32.54 o 
  12  13  -3      127.89      140.56     46.66 o 
  13  13  -3       77.63       68.23     48.11 o 
  14  13  -3      232.31      209.18     51.40 o 
  15  13  -3       45.74       60.72     45.67 o 
  16  13  -3       21.58       16.74     50.59 o 
  17  13  -3        5.00       31.09     52.01 o 
   1  14  -3       77.57       65.20     24.07 o 
   2  14  -3      640.01      610.57     47.76 o 
   3  14  -3       15.80       15.86     21.17 o 
   4  14  -3      471.02      386.31     40.25 o 
   5  14  -3       88.57      114.25     28.82 o 
   6  14  -3       61.56       61.95     27.56 o 
   7  14  -3      382.03      327.48     40.40 o 
   8  14  -3      698.81      589.54     62.68 o 
   9  14  -3      566.79      512.65     57.76 o 
  10  14  -3      175.95      121.43     35.25 o 
  11  14  -3      113.50       88.74     42.67 o 
  12  14  -3      162.37      187.11     47.78 o 
  13  14  -3       11.35       17.48     40.45 o 
  14  14  -3       63.79       56.98     44.37 o 
  15  14  -3       50.07       79.90     46.77 o 
  16  14  -3        5.01       47.84     53.23 o 
   0  15  -3       45.91       38.23     48.54 o 
   1  15  -3      531.20      498.00     44.91 o 
   2  15  -3      475.61      402.30     40.40 o 
   3  15  -3      399.32      340.16     39.07 o 
   4  15  -3       77.60      125.24     30.09 o 
   5  15  -3      188.15      134.83     30.53 o 
   6  15  -3       75.72       62.02     28.81 o 
   7  15  -3      253.97      235.98     38.00 o 
   8  15  -3      217.31      154.43     33.45 o 
   9  15  -3      228.97      252.41     49.42 o 
  10  15  -3       91.42      126.71     54.55 o 
  11  15  -3       38.59       60.99     53.26 o 
  12  15  -3       46.33       91.92     52.83 o 
  13  15  -3       27.37       60.23     41.58 o 
  14  15  -3       60.09       67.35     46.48 o 
  15  15  -3       20.11      103.47     52.06 o 
  16  15  -3        3.77       61.64     50.37 o 
   1  16  -3       56.02       47.38     25.56 o 
   2  16  -3     1542.13     1383.04     80.37 o 
   3  16  -3      292.19      260.34     36.39 o 
   4  16  -3      289.55      279.55     37.99 o 
   5  16  -3      470.19      373.37     42.67 o 
   6  16  -3       63.76       14.10     23.78 o 
   7  16  -3      117.27      113.97     30.66 o 
   8  16  -3       85.74       92.21     30.23 o 
   9  16  -3      128.31      130.45     32.83 o 
  10  16  -3       89.67      100.94     74.74 o 
  11  16  -3      175.43      179.55     65.72 o 
  12  16  -3       63.62      104.38     60.14 o 
  13  16  -3       29.71       73.02     58.42 o 
  14  16  -3        6.63       50.69     57.99 o 
  15  16  -3       50.68       70.44     58.85 o 
   0  17  -3     1529.41     1258.97    126.71 o 
   1  17  -3      883.88      712.35     54.16 o 
   2  17  -3      245.49      216.86     36.36 o 
   3  17  -3     1304.02     1134.59     74.36 o 
   4  17  -3       27.82       30.85     24.22 o 
   5  17  -3       37.74       40.49     25.56 o 
   6  17  -3       26.61       -7.56     23.57 o 
   7  17  -3      112.47       64.65     27.40 o 
   8  17  -3       29.12       51.05     28.28 o 
   9  17  -3      179.29      160.36     36.67 o 
  10  17  -3      189.83      155.57     47.10 o 
  11  17  -3      478.97      396.46     82.04 o 
  12  17  -3      197.62      107.38     60.56 o 
  13  17  -3      146.35      206.61     69.59 o 
  14  17  -3        4.49       75.60     62.28 o 
  15  17  -3       37.41       14.17     56.70 o 
   1  18  -3      102.82       72.95     40.10 o 
   2  18  -3      327.98      280.74     39.33 o 
   3  18  -3      746.27      694.34     56.03 o 
   4  18  -3       16.17        0.96     24.83 o 
   5  18  -3       59.95       45.16     27.07 o 
   6  18  -3        4.81       21.26     27.07 o 
   7  18  -3       86.83       84.29     31.48 o 
   8  18  -3      443.51      412.05     48.06 o 
   9  18  -3       27.09       -3.64     26.05 o 
  10  18  -3       58.08       51.69     41.16 o 
  11  18  -3      103.22      113.53     47.58 o 
  12  18  -3       10.75       33.07     53.26 o 
  13  18  -3       38.62       39.52     49.40 o 
   0  19  -3      509.03      425.67     88.91 o 
   1  19  -3      300.73      267.21     54.61 o 
   2  19  -3     1438.66     1389.54     81.91 o 
   3  19  -3       36.42       70.83     29.21 o 
   4  19  -3      107.60       64.43     29.51 o 
   5  19  -3        1.21        8.47     24.57 o 
   6  19  -3      323.87      298.39     42.56 o 
   7  19  -3       22.99       23.53     27.76 o 
   8  19  -3       33.95       41.18     30.19 o 
   9  19  -3       34.57       28.79     31.50 o 
  10  19  -3        3.09       31.77     29.76 o 
  11  19  -3      123.63      164.51     85.48 o 
   1  20  -3      276.63      231.70     52.24 o 
   2  20  -3       40.25       34.28     27.08 o 
   3  20  -3      625.64      531.07     52.48 o 
   4  20  -3      207.25      195.86     37.95 o 
   5  20  -3        4.40       18.55     26.24 o 
   6  20  -3      123.80      128.50     34.26 o 
   7  20  -3       72.67       76.89     31.91 o 
   8  20  -3       22.34        5.03     36.22 o 
   9  20  -3       17.79       31.41     40.67 o 
  10  20  -3       88.99       76.01     45.10 o 
  11  20  -3       15.96       25.34     68.73 o 
   0  21  -3      130.55       53.69     56.70 o 
   1  21  -3      131.73       94.21     44.80 o 
   2  21  -3      197.27      209.34     52.94 o 
   3  21  -3      222.32      246.57     40.72 o 
   4  21  -3       20.39       11.12     35.68 o 
   5  21  -3      298.27      332.96     60.06 o 
   6  21  -3       84.09       97.72     44.24 o 
   7  21  -3       18.09       23.00     42.11 o 
   8  21  -3       15.72       -5.35     32.88 o 
   9  21  -3       11.65       25.65     39.61 o 
  10  21  -3       25.47       53.66     45.20 o 
  11  21  -3       39.79       49.83     78.18 o 
   1  22  -3        8.91      -13.61     37.88 o 
   2  22  -3       85.19       70.39     44.89 o 
   3  22  -3       30.60       36.40     39.08 o 
   4  22  -3       64.29       79.68     43.20 o 
   5  22  -3       63.86       90.99     47.02 o 
   6  22  -3      124.68      179.65     53.44 o 
   7  22  -3      254.12      237.83     58.17 o 
   8  22  -3       32.96       15.89     41.42 o 
   9  22  -3       28.18       42.68     40.36 o 
  10  22  -3       26.32       63.65     40.67 o 
  11  22  -3       12.56       75.60     86.34 o 
   0  23  -3       45.10       40.81     52.83 o 
   1  23  -3      105.53      126.15     47.37 o 
   2  23  -3       34.78       84.52     45.24 o 
   3  23  -3       47.90       40.58     38.91 o 
   4  23  -3      162.99      149.92     80.97 o 
   5  23  -3        7.08       49.39     42.74 o 
   6  23  -3       10.68       54.14     39.51 o 
   7  23  -3       25.11      126.08     47.54 o 
   8  23  -3        0.17       13.82     36.70 o 
   9  23  -3       21.83       19.63     42.04 o 
  10  23  -3       29.47       82.71     45.15 o 
  11  23  -3       24.75       68.30     80.32 o 
   1  24  -3       35.35       44.18     41.75 o 
   2  24  -3      276.10      326.63     62.53 o 
   3  24  -3        2.50       14.81     42.06 o 
   4  24  -3       96.22      112.61     47.04 o 
   5  24  -3       88.44      107.77     49.64 o 
   6  24  -3       34.23       57.74     40.84 o 
   7  24  -3       72.44      107.08     48.92 o 
   8  24  -3       28.82       34.57     40.00 o 
   9  24  -3       31.36       46.91     46.13 o 
  10  24  -3       10.16       26.59     51.54 o 
  11  24  -3       12.70       52.83     75.60 o 
   0  25  -3       24.41       25.77     56.27 o 
   1  25  -3        2.08        2.74     41.09 o 
   2  25  -3       98.07      101.66     48.60 o 
   3  25  -3      213.89      160.75     55.51 o 
   4  25  -3       50.20       67.69     46.10 o 
   5  25  -3       31.10       61.65     45.45 o 
   6  25  -3       51.50       72.32     44.26 o 
   7  25  -3        3.24        9.61     40.25 o 
   8  25  -3       43.43       84.54     46.15 o 
   9  25  -3       17.32       90.60     48.04 o 
  10  25  -3        2.08       29.15     47.42 o 
   1  26  -3       73.20       77.65     51.54 o 
   2  26  -3        2.84        9.74     42.59 o 
   3  26  -3        6.06      -11.04     42.74 o 
   4  26  -3       99.69      132.51     53.66 o 
   5  26  -3        5.99       43.26     46.48 o 
   6  26  -3       10.81       72.29     48.29 o 
   7  26  -3       95.48      107.84     53.97 o 
   8  26  -3       79.41      121.29     55.31 o 
   9  26  -3       49.25      110.50     53.46 o 
   0  27  -3       74.57       50.69     66.58 o 
   1  27  -3       90.49      109.81     53.25 o 
   2  27  -3      140.50      161.73     58.16 o 
   3  27  -3        9.62       73.00     53.75 o 
   4  27  -3       14.98       37.19     46.23 o 
   5  27  -3        9.58       36.74     48.07 o 
   6  27  -3        0.52       -1.48     44.55 o 
   7  27  -3       36.77       45.35     46.39 o 
   8  27  -3        9.18       47.50     47.74 o 
   1  28  -3       50.58       71.61     54.85 o 
   2  28  -3       47.73       91.32     56.27 o 
   3  28  -3        1.08       30.73     48.12 o 
   4  28  -3       11.71       36.28     52.18 o 
   5  28  -3       33.89       53.31     51.93 o 
   6  28  -3        4.57       60.90     49.05 o 
   0  29  -3       56.36      173.10     88.48 o 
   1  29  -3       80.67      150.29     62.20 o 
   2  29  -3       61.73       91.66     60.23 o 
   3  29  -3       52.79      105.25     60.33 o 
   4  29  -3        0.90       45.77     51.79 o 
   0   0  -2   133610.92   126973.38    932.10 o 
   2   0  -2     7235.46     6979.55    164.08 o 
   4   0  -2     1171.64     1135.10     67.87 o 
   6   0  -2      551.27      499.48     25.48 o 
   8   0  -2     1928.31     1800.53     48.89 o 
  10   0  -2      118.16       85.48     53.69 o 
  12   0  -2       99.78       94.07     62.28 o 
  14   0  -2      354.52      225.08     78.18 o 
  16   0  -2      817.78      847.05    127.57 o 
  18   0  -2      137.19      141.75     90.20 o 
   1   1  -2    18302.26    17043.55    315.63 o 
   2   1  -2     8289.67     7726.00    203.01 o 
   3   1  -2      831.47      692.65     29.58 o 
   4   1  -2      109.42       87.06     15.13 o 
   5   1  -2     3150.20     3025.42     59.67 o 
   6   1  -2      655.49      597.76     29.13 o 
   7   1  -2     1048.52      947.99     36.86 o 
   8   1  -2     2435.93     2384.38     59.21 o 
   9   1  -2      190.69      252.59     43.43 o 
  10   1  -2      710.66      685.12     65.15 o 
  11   1  -2      657.74      617.24     67.73 o 
  12   1  -2      218.50      193.87     50.76 o 
  13   1  -2       15.95       11.15     43.14 o 
  14   1  -2        1.24       11.83     43.58 o 
  15   1  -2       17.48       38.44     47.50 o 
  16   1  -2      108.58      141.92     50.27 o 
  17   1  -2       14.22       36.65     49.20 o 
  18   1  -2       84.43      105.69     58.08 o 
  19   1  -2      297.21      205.94     67.80 o 
   0   2  -2    90258.66    85110.78    758.28 o 
   1   2  -2     1116.69      924.44     25.57 o 
   2   2  -2     6822.23     6443.75    162.43 o 
   3   2  -2     2655.46     2469.45     74.20 o 
   4   2  -2       73.65       48.97     15.25 o 
   5   2  -2     1019.88      925.00     38.42 o 
   6   2  -2     2244.94     2083.24     58.41 o 
   7   2  -2     1080.33     1070.99     64.46 o 
   8   2  -2       84.46       78.21     20.60 o 
   9   2  -2      758.33      686.65     65.07 o 
  10   2  -2      302.26      283.27     48.59 o 
  11   2  -2      778.67      673.80     68.00 o 
  12   2  -2      171.22      161.35     49.46 o 
  13   2  -2      998.26      886.81     83.86 o 
  14   2  -2      471.55      400.83     66.20 o 
  15   2  -2      105.45      123.66     49.02 o 
  16   2  -2        6.93       30.76     41.93 o 
  17   2  -2      121.52       86.06     52.94 o 
  18   2  -2       38.05       41.99     53.58 o 
  19   2  -2       57.96       -2.04     55.86 o 
   1   3  -2    30104.59    29084.49    495.54 o 
   2   3  -2     2584.02     2354.67     53.38 o 
   3   3  -2      846.96      784.59     33.68 o 
   4   3  -2     1444.51     1394.57     44.90 o 
   5   3  -2      671.73      647.56     33.87 o 
   6   3  -2      165.05      112.68     20.59 o 
   7   3  -2      888.26      806.50     40.36 o 
   8   3  -2      495.14      466.33     33.95 o 
   9   3  -2      788.71      751.41     47.11 o 
  10   3  -2      481.91      441.78     55.43 o 
  11   3  -2      193.51      222.34     47.33 o 
  12   3  -2      120.32      115.94     44.32 o 
  13   3  -2      647.04      567.17     71.28 o 
  14   3  -2       47.18       69.96     45.48 o 
  15   3  -2      118.51       90.99     49.19 o 
  16   3  -2       17.52       59.44     46.89 o 
  17   3  -2       22.40       94.47     53.19 o 
  18   3  -2       91.83       89.51     57.35 o 
  19   3  -2       18.25       24.05     57.24 o 
   0   4  -2    24568.91    23364.90    294.87 o 
   1   4  -2     7805.19     7182.07     91.51 o 
   2   4  -2      907.13      818.09     34.22 o 
   3   4  -2     1252.16     1161.14     41.49 o 
   4   4  -2      299.42      297.43     25.23 o 
   5   4  -2      287.30      310.65     25.60 o 
   6   4  -2      300.37      262.51     26.59 o 
   7   4  -2      146.03      143.33     25.16 o 
   8   4  -2      207.25      171.65     26.29 o 
   9   4  -2      995.98      923.36     49.44 o 
  10   4  -2        8.24       26.63     33.21 o 
  11   4  -2      155.06      158.07     47.32 o 
  12   4  -2     1365.79     1272.59     93.07 o 
  13   4  -2      263.68      238.99     53.82 o 
  14   4  -2       92.33       96.18     49.83 o 
  15   4  -2      405.32      423.66     67.94 o 
  16   4  -2      101.87      112.85     49.38 o 
  17   4  -2       51.61       58.26     51.37 o 
  18   4  -2      101.08      130.63     55.77 o 
  19   4  -2       46.75       83.44     61.95 o 
   1   5  -2    10339.80     9759.49    144.07 o 
   2   5  -2     1561.93     1447.70     49.10 o 
   3   5  -2     2797.40     2622.96    103.35 o 
   4   5  -2     2407.82     2373.56    116.85 o 
   5   5  -2      362.64      336.11     28.01 o 
   6   5  -2     2094.82     2035.66    134.17 o 
   7   5  -2     4030.62     3967.10    171.38 o 
   8   5  -2      688.77      605.34     46.95 o 
   9   5  -2      267.20      279.53     33.68 o 
  10   5  -2       59.49       38.40     36.87 o 
  11   5  -2       82.81       49.03     35.38 o 
  12   5  -2      305.33      293.98     54.11 o 
  13   5  -2       59.49       49.91     51.97 o 
  14   5  -2       67.92       32.08     44.29 o 
  15   5  -2      106.60       76.31     49.75 o 
  16   5  -2       75.26       61.20     64.43 o 
  17   5  -2      244.87      267.75     66.64 o 
  18   5  -2       67.34       28.29     53.27 o 
  19   5  -2       17.65       11.76     53.72 o 
   0   6  -2     6846.80     5989.90    210.08 o 
   1   6  -2     1059.33      967.61     28.51 o 
   2   6  -2      682.33      639.75     27.81 o 
   3   6  -2     3277.42     3076.10    140.24 o 
   4   6  -2     1325.66     1197.54     61.69 o 
   5   6  -2     3467.22     3839.41    222.28 o 
   6   6  -2     2112.99     1998.20    131.82 o 
   7   6  -2      477.20      438.55     35.33 o 
   8   6  -2       78.00       56.84     23.54 o 
   9   6  -2      160.62      139.44     28.80 o 
  10   6  -2      497.43      468.90     43.35 o 
  11   6  -2      415.30      344.82     55.08 o 
  12   6  -2     1387.74     1213.04    126.28 o 
  13   6  -2      523.52      445.57     67.44 o 
  14   6  -2       43.32       82.64     41.79 o 
  15   6  -2       62.87       58.74     43.35 o 
  16   6  -2      134.34      126.21     49.75 o 
  17   6  -2        2.61       57.41     50.95 o 
  18   6  -2       46.15       54.84     55.80 o 
  19   6  -2        1.18       23.42     54.77 o 
   1   7  -2     1350.39     1190.34     34.62 o 
   2   7  -2     1969.04     1774.16     59.21 o 
   3   7  -2       25.25       26.68     13.68 o 
   4   7  -2     1549.59     1524.09     87.29 o 
   5   7  -2     1623.78     1690.05    105.27 o 
   6   7  -2     1096.87     1060.62     50.40 o 
   7   7  -2      860.29      820.50     51.76 o 
   8   7  -2       13.07       13.77     22.05 o 
   9   7  -2      878.44      869.23     52.69 o 
  10   7  -2      820.79      775.54     52.87 o 
  11   7  -2      828.76      684.58     74.10 o 
  12   7  -2       92.21       53.27     40.48 o 
  13   7  -2      278.33      253.29     53.90 o 
  14   7  -2      527.61      435.19     64.04 o 
  15   7  -2       40.03       51.42     40.96 o 
  16   7  -2       19.45       44.32     43.34 o 
  17   7  -2      130.20      133.42     57.28 o 
  18   7  -2       30.16       36.72     56.47 o 
   0   8  -2      404.85      347.08     25.61 o 
   1   8  -2      172.90      174.32     15.98 o 
   2   8  -2      185.52      145.04     16.30 o 
   3   8  -2     1598.09     1685.27    101.30 o 
   4   8  -2     1430.92     1488.36     95.35 o 
   5   8  -2     3079.85     3184.35    176.70 o 
   6   8  -2      379.96      383.48     28.89 o 
   7   8  -2     2125.64     2077.54    142.42 o 
   8   8  -2      121.52      107.89     27.89 o 
   9   8  -2      181.50      170.39     32.84 o 
  10   8  -2       69.84       27.24     26.77 o 
  11   8  -2       33.73       11.60     34.11 o 
  12   8  -2      955.08      814.14     77.79 o 
  13   8  -2       12.93       36.65     37.35 o 
  14   8  -2      100.94      104.68     45.89 o 
  15   8  -2       21.10       20.47     40.07 o 
  16   8  -2      251.71      249.75     59.68 o 
  17   8  -2      154.22      153.45     55.28 o 
  18   8  -2       26.98       38.04     49.88 o 
   1   9  -2       93.38      102.39     11.03 o 
   2   9  -2      682.43      583.72     23.22 o 
   3   9  -2     1415.09     1520.36    101.93 o 
   4   9  -2     1356.28     1486.15    153.57 o 
   5   9  -2      243.62      185.77     21.58 o 
   6   9  -2      657.89      584.05     34.61 o 
   7   9  -2      557.48      515.36     40.44 o 
   8   9  -2     2497.92     2401.96    204.61 o 
   9   9  -2      219.25      169.43     32.92 o 
  10   9  -2      101.09       95.31     30.87 o 
  11   9  -2      236.35      183.68     45.67 o 
  12   9  -2      408.60      406.52     59.67 o 
  13   9  -2      195.39      185.35     48.37 o 
  14   9  -2       91.27      100.69     45.43 o 
  15   9  -2      164.87      151.19     49.05 o 
  16   9  -2      219.54      232.30     58.51 o 
  17   9  -2       21.68       31.92     49.65 o 
  18   9  -2       10.95       63.34     51.00 o 
   0  10  -2      403.23      532.16     72.38 o 
   1  10  -2     1025.85      998.66     37.63 o 
   2  10  -2      392.71      385.21     22.66 o 
   3  10  -2     2042.35     2101.36    111.34 o 
   4  10  -2     1720.97     1847.54    100.52 o 
   5  10  -2      366.50      428.74     32.05 o 
   6  10  -2      332.07      267.12     26.39 o 
   7  10  -2      205.64      175.05     25.01 o 
   8  10  -2      515.08      499.45     51.21 o 
   9  10  -2      138.39      122.25     31.31 o 
  10  10  -2      309.18      259.04     38.28 o 
  11  10  -2     1640.57     1386.50     96.27 o 
  12  10  -2     1336.65     1181.11    145.40 o 
  13  10  -2      731.99      712.33     76.94 o 
  14  10  -2       42.88       50.09     41.01 o 
  15  10  -2       67.90       44.93     42.26 o 
  16  10  -2       65.56      122.20     49.50 o 
  17  10  -2        4.39       49.14     50.28 o 
  18  10  -2        9.64       39.86     50.79 o 
   1  11  -2     3488.28     3395.27    122.20 o 
   2  11  -2      756.50      846.94     41.08 o 
   3  11  -2      454.02      433.80     25.51 o 
   4  11  -2      901.49      973.51     68.31 o 
   5  11  -2       19.05       13.81     13.56 o 
   6  11  -2      499.72      509.20     30.37 o 
   7  11  -2      336.29      299.00     30.89 o 
   8  11  -2      912.50      817.60     83.88 o 
   9  11  -2       48.57       53.79     26.25 o 
  10  11  -2      109.40       46.70     28.61 o 
  11  11  -2      122.85       87.66     32.84 o 
  12  11  -2       37.03       31.84     35.61 o 
  13  11  -2      170.87      173.00     49.91 o 
  14  11  -2       39.84       22.82     35.50 o 
  15  11  -2       16.35       42.61     42.92 o 
  16  11  -2       53.32       91.57     48.66 o 
  17  11  -2      140.15      175.83     59.86 o 
  18  11  -2        6.40       49.20     53.39 o 
   0  12  -2     1531.60     1490.18     68.16 o 
   1  12  -2      531.89      559.65     23.12 o 
   2  12  -2      903.92      817.16     39.02 o 
   3  12  -2      619.19      592.98     27.85 o 
   4  12  -2      747.53      715.21     57.00 o 
   5  12  -2      639.78      581.81     49.98 o 
   6  12  -2     1410.43     1456.78     81.46 o 
   7  12  -2       16.88       32.16     18.19 o 
   8  12  -2      107.47      108.08     24.05 o 
   9  12  -2      194.83      247.40     48.40 o 
  10  12  -2      452.59      347.82     42.83 o 
  11  12  -2       69.60       87.69     33.33 o 
  12  12  -2      455.51      413.83     67.44 o 
  13  12  -2      381.65      353.54     60.88 o 
  14  12  -2       33.76       78.94     41.72 o 
  15  12  -2       25.44       35.14     37.17 o 
  16  12  -2      114.61      150.59     50.33 o 
  17  12  -2       73.26      119.07     54.72 o 
   1  13  -2     2351.42     2508.97    117.92 o 
   2  13  -2      408.13      370.81     17.51 o 
   3  13  -2       60.76       73.32     15.31 o 
   4  13  -2      291.89      329.76     23.99 o 
   5  13  -2      514.01      591.72     54.15 o 
   6  13  -2      474.74      503.50     34.91 o 
   7  13  -2      525.63      524.99     33.58 o 
   8  13  -2      405.92      402.41     31.28 o 
   9  13  -2      242.38      270.24     38.88 o 
  10  13  -2     1071.61      982.12     88.54 o 
  11  13  -2       25.71       23.96     29.22 o 
  12  13  -2       51.91      161.88     74.31 o 
  13  13  -2       42.95       20.44     35.90 o 
  14  13  -2       88.25      127.59     43.14 o 
  15  13  -2        1.73       40.82     39.01 o 
  16  13  -2      131.99      155.78     54.99 o 
  17  13  -2      108.24      142.39     53.15 o 
   0  14  -2     2056.77     2088.19    103.52 o 
   1  14  -2      144.34      165.11     22.11 o 
   2  14  -2       37.92       34.05     17.55 o 
   3  14  -2      119.25       97.93     20.46 o 
   4  14  -2      473.70      518.10     29.11 o 
   5  14  -2      235.28      295.54     25.40 o 
   6  14  -2      122.95      150.38     21.13 o 
   7  14  -2      130.54      126.85     22.13 o 
   8  14  -2      230.06      222.77     26.33 o 
   9  14  -2       68.19       52.55     24.75 o 
  10  14  -2       31.75       41.42     27.89 o 
  11  14  -2      513.99      450.60     51.07 o 
  12  14  -2      187.97      202.74     68.30 o 
  13  14  -2      106.23       97.07     43.45 o 
  14  14  -2       76.36       62.97     45.35 o 
  15  14  -2       50.80       95.77     44.77 o 
  16  14  -2        2.42       37.51     47.27 o 
  17  14  -2        0.87       74.85     51.33 o 
   1  15  -2      352.89      364.39     28.40 o 
   2  15  -2      464.46      436.58     31.69 o 
   3  15  -2      828.12      802.46     53.22 o 
   4  15  -2      984.93     1010.33     77.89 o 
   5  15  -2      582.33      536.20     39.91 o 
   6  15  -2      353.36      341.71     28.60 o 
   7  15  -2      422.36      395.37     30.77 o 
   8  15  -2       48.49       91.17     21.61 o 
   9  15  -2      551.29      502.71     36.86 o 
  10  15  -2      589.23      559.20     70.25 o 
  11  15  -2      476.55      395.37     48.85 o 
  12  15  -2       66.98       61.88     38.48 o 
  13  15  -2       23.60       -4.51     38.27 o 
  14  15  -2        4.00       12.42     41.67 o 
  15  15  -2       70.95      133.25     46.30 o 
  16  15  -2       86.37       64.64     49.36 o 
  17  15  -2        3.90       57.95     51.77 o 
   0  16  -2     1309.38     1097.04    114.26 o 
   1  16  -2      583.43      562.59     45.62 o 
   2  16  -2      444.28      415.06     40.57 o 
   3  16  -2       72.14       58.11     20.71 o 
   4  16  -2       82.39       97.96     23.82 o 
   5  16  -2      107.56      127.70     25.49 o 
   6  16  -2      483.79      477.89     61.63 o 
   7  16  -2      328.61      341.95     34.76 o 
   8  16  -2      492.52      463.01     40.22 o 
   9  16  -2      102.84       85.96     23.08 o 
  10  16  -2      303.59      296.23     36.25 o 
  11  16  -2       15.78       27.73     32.41 o 
  12  16  -2      136.30      178.44     42.02 o 
  13  16  -2      128.42      186.85     51.29 o 
  14  16  -2       33.26       57.90     49.40 o 
  15  16  -2       39.74       76.55     45.19 o 
  16  16  -2       32.52       73.02     71.73 o 
   1  17  -2       90.08       39.69     37.24 o 
   2  17  -2      357.76      351.03     39.58 o 
   3  17  -2       82.15       71.37     26.44 o 
   4  17  -2       43.14       42.12     25.33 o 
   5  17  -2      131.64      120.65     25.56 o 
   6  17  -2       95.14       53.22     23.84 o 
   7  17  -2      170.83      161.33     28.44 o 
   8  17  -2      109.40       78.10     25.98 o 
   9  17  -2       59.15       41.08     25.97 o 
  10  17  -2      208.93      160.90     30.80 o 
  11  17  -2      385.34      380.71     62.61 o 
  12  17  -2       75.20      121.71     49.81 o 
   1  18  -2       23.53      -15.84     33.54 o 
   2  18  -2      146.20      144.03     32.30 o 
   3  18  -2       30.26        2.99     23.93 o 
   4  18  -2     1099.22      954.37     60.68 o 
   5  18  -2       73.10       50.65     26.89 o 
   6  18  -2      763.17      621.17     53.29 o 
   7  18  -2      136.35      180.18     29.42 o 
   8  18  -2      122.33      112.25     27.10 o 
   9  18  -2      479.79      334.62     38.67 o 
  10  18  -2      152.06      183.06     39.36 o 
  11  18  -2       65.82       76.46     85.48 o 
  12  18  -2      178.58       61.85     85.05 o 
   1  19  -2       23.69       -0.39     36.90 o 
   2  19  -2      120.04      135.69     31.94 o 
   3  19  -2      329.50      354.71     41.20 o 
   4  19  -2     1471.17     1321.45     71.04 o 
   5  19  -2        6.27       -6.63     26.27 o 
   6  19  -2       18.31       21.69     35.64 o 
   7  19  -2      100.37      111.32     42.43 o 
   8  19  -2       41.69       85.39     41.11 o 
   9  19  -2       46.29       52.87     41.87 o 
  10  19  -2       29.89        1.33     30.58 o 
  11  19  -2       61.21      123.28     89.77 o 
  12  19  -2        2.76       42.52     74.74 o 
   0  20  -2      167.45      180.84     69.16 o 
   1  20  -2      808.55      744.28     86.98 o 
   2  20  -2       63.02       68.98     43.59 o 
   3  20  -2      297.30      299.70     58.52 o 
   4  20  -2       58.36       59.16     45.56 o 
   5  20  -2      210.87      168.67     51.18 o 
   6  20  -2      132.58       76.92     39.68 o 
   7  20  -2       41.71       25.96     34.56 o 
   8  20  -2        3.31       36.50     40.89 o 
   9  20  -2       38.50       37.87     40.31 o 
  10  20  -2       73.83       72.23     43.80 o 
  11  20  -2       63.10       78.18     76.46 o 
  12  20  -2        2.15        6.01     80.32 o 
   1  21  -2       21.46        3.35     38.76 o 
   2  21  -2      188.35      154.99     49.88 o 
   3  21  -2      151.09      162.34     50.42 o 
   4  21  -2        6.46       12.87     42.50 o 
   5  21  -2       83.26       83.21     44.05 o 
   6  21  -2      417.99      385.60     62.19 o 
   7  21  -2        0.49       21.30     39.73 o 
   8  21  -2       19.79       34.25     40.76 o 
   9  21  -2        5.92       -7.91     36.55 o 
  10  21  -2      220.11      196.15     53.48 o 
  11  21  -2      123.69      153.77     97.08 o 
  12  21  -2       65.74       74.74     90.63 o 
   0  22  -2      102.47       54.12     57.99 o 
   1  22  -2       37.40       62.50     43.18 o 
   2  22  -2       45.85       36.35     43.97 o 
   3  22  -2       41.25        4.25     40.06 o 
   4  22  -2       16.90       38.51     42.96 o 
   5  22  -2      478.51      476.06     70.80 o 
   6  22  -2       96.94       57.80     41.03 o 
   7  22  -2       28.92       36.19     40.37 o 
   8  22  -2       67.72       47.38     42.57 o 
   9  22  -2      134.12      137.42     55.41 o 
  10  22  -2       71.28       25.63     44.04 o 
  11  22  -2        4.86       77.32     81.61 o 
  12  22  -2        4.84       39.95     76.03 o 
   1  23  -2       12.08       40.13     43.73 o 
   2  23  -2      277.28      261.47     56.93 o 
   3  23  -2       78.49      107.20     46.95 o 
   4  23  -2       35.32       61.86     45.62 o 
   5  23  -2      347.15      314.42     65.65 o 
   6  23  -2       76.91      110.53     46.89 o 
   7  23  -2       50.26       98.91     46.82 o 
   8  23  -2       14.32       23.48     40.32 o 
   9  23  -2        5.85        6.61     40.13 o 
  10  23  -2      210.88      262.45     99.65 o 
  11  23  -2       18.06      -33.07     84.62 o 
  12  23  -2        6.89        9.02     91.06 o 
   0  24  -2      243.19      141.32     70.01 o 
   1  24  -2      106.57      135.62     47.37 o 
   2  24  -2       54.25       89.74     48.43 o 
   3  24  -2       45.67       72.21     49.23 o 
   4  24  -2       15.26       21.18     42.74 o 
   5  24  -2      145.51      121.53     51.86 o 
   6  24  -2       20.19       48.56     43.45 o 
   7  24  -2       28.22       82.54     48.98 o 
   8  24  -2       34.15       97.91     54.77 o 
   9  24  -2       43.86       78.54     43.82 o 
  10  24  -2       11.25       -9.02     87.20 o 
  11  24  -2       33.36      123.28     88.91 o 
  12  24  -2       12.03        0.43     90.63 o 
   1  25  -2      115.93      120.87     45.74 o 
   2  25  -2       50.36       95.24     45.19 o 
   3  25  -2      208.98      248.23     59.52 o 
   4  25  -2       80.88       69.05     45.05 o 
   5  25  -2       12.66       65.07     49.32 o 
   6  25  -2       72.08       87.62     50.46 o 
   7  25  -2        1.52       16.35     41.40 o 
   8  25  -2      208.74      261.67     60.72 o 
   9  25  -2       29.49       52.45     47.52 o 
  10  25  -2       80.21       72.16     85.48 o 
  11  25  -2        1.42       61.42     91.92 o 
   0  26  -2        5.88       18.04     57.13 o 
   1  26  -2        2.58       10.23     40.56 o 
   2  26  -2        8.08       28.70     43.89 o 
   3  26  -2        4.73       -0.53     42.48 o 
   4  26  -2        0.93       16.50     44.29 o 
   5  26  -2       55.18       75.90     48.66 o 
   6  26  -2      160.59      178.01     57.12 o 
   7  26  -2       12.60       70.94     51.82 o 
   8  26  -2        1.75       32.36     48.55 o 
   9  26  -2       29.98       97.46     53.87 o 
  10  26  -2       50.22      232.81    105.67 o 
   1  27  -2       14.53       64.73     49.05 o 
   2  27  -2       70.81      121.45     52.92 o 
   3  27  -2       43.85       33.41     45.98 o 
   4  27  -2       14.35       51.77     46.11 o 
   5  27  -2        6.49       13.55     52.40 o 
   6  27  -2       50.05      116.43     55.56 o 
   7  27  -2        5.81       54.60     48.12 o 
   8  27  -2        2.41       18.51     47.73 o 
   9  27  -2        3.87       44.24     78.18 o 
   0  28  -2        3.99       27.06     70.01 o 
   1  28  -2       76.58       83.85     53.23 o 
   2  28  -2       46.59       53.20     51.43 o 
   3  28  -2        5.17       -2.35     46.02 o 
   4  28  -2       25.14       52.45     45.81 o 
   5  28  -2       11.78      102.81     54.49 o 
   6  28  -2       53.79      118.44     57.90 o 
   7  28  -2       37.13       87.25     56.02 o 
   8  28  -2       32.91      110.02     53.24 o 
   1  29  -2        8.89       67.01     56.07 o 
   2  29  -2       19.26       14.42     53.74 o 
   3  29  -2       38.90       74.57     55.96 o 
   4  29  -2       15.86       53.47     57.10 o 
   5  29  -2       11.12       70.71     58.02 o 
   6  29  -2        1.70       34.21     50.72 o 
   0  30  -2       27.87       83.76     92.35 o 
   1  30  -2       13.10       28.09     56.94 o 
   2  30  -2       11.13       62.78     60.95 o 
   3  30  -2        2.12       22.02     53.73 o 
   4  30  -2       17.36        0.27     51.59 o 
   2   0  -1     2686.05     2757.63     81.61 o 
   4   0  -1     1133.86     1251.24     72.16 o 
   6   0  -1     5159.74     6075.64    321.51 o 
   8   0  -1       58.81       63.09     19.25 o 
  10   0  -1      726.67      815.79     47.51 o 
  12   0  -1      188.23      158.50     63.14 o 
  14   0  -1       42.36       10.74     50.69 o 
  16   0  -1       86.03       51.11     56.27 o 
  18   0  -1       22.21       67.44     71.30 o 
   0   1  -1     2348.92     2075.93     43.12 o 
   1   1  -1     3432.63     3166.16     85.44 o 
   2   1  -1     1665.35     1637.95     75.40 o 
   3   1  -1    31331.50    34056.87    777.58 o 
   4   1  -1      477.45      442.45     23.49 o 
   5   1  -1      558.45      552.74     26.94 o 
   6   1  -1       97.60      108.87     12.61 o 
   7   1  -1      202.40      211.76     16.17 o 
   8   1  -1     5270.76     6101.23    104.16 o 
   9   1  -1       54.79       47.20     13.86 o 
  10   1  -1      476.06      405.08     33.18 o 
  11   1  -1      284.22      289.05     48.53 o 
  12   1  -1      778.72      729.13     79.25 o 
  13   1  -1      414.75      351.51     56.01 o 
  14   1  -1       80.91       89.84     41.74 o 
  15   1  -1      250.00      299.35     56.75 o 
  16   1  -1       41.31       81.76     57.77 o 
  17   1  -1      352.86      311.62     61.95 o 
  18   1  -1       48.95       25.29     56.70 o 
  19   1  -1       74.45      129.21     65.44 o 
   1   2  -1     3374.57     3198.20     97.71 o 
   2   2  -1     8023.44     8282.77    371.76 o 
   3   2  -1     1283.58     1269.47     38.11 o 
   4   2  -1     3119.40     3394.83     79.73 o 
   5   2  -1      209.54      254.43     31.55 o 
   6   2  -1     1100.28     1168.38     41.47 o 
   7   2  -1     6399.50     7107.38     76.04 o 
   8   2  -1     6174.80     6711.08     88.34 o 
   9   2  -1     2443.46     2559.71     68.11 o 
  10   2  -1       89.07      100.25     23.96 o 
  11   2  -1      612.48      606.65     62.72 o 
  12   2  -1       16.04       32.71     34.89 o 
  13   2  -1        4.08       28.43     39.63 o 
  14   2  -1      274.82      278.70     55.16 o 
  15   2  -1      168.61      132.41     50.32 o 
  16   2  -1      161.14      155.71     49.20 o 
  17   2  -1       86.88      103.19     48.93 o 
  18   2  -1        2.19      -15.85     46.44 o 
  19   2  -1       11.70       11.85     58.94 o 
   0   3  -1     7232.39     6487.36    335.25 o 
   1   3  -1     1633.40     1623.47     49.59 o 
   2   3  -1     8616.06     8590.58    497.78 o 
   3   3  -1     2772.68     2958.83    141.07 o 
   4   3  -1      637.13      675.67     30.61 o 
   5   3  -1      364.76      365.06     26.25 o 
   6   3  -1     2942.34     3250.15     69.99 o 
   7   3  -1     3355.95     3378.13    109.55 o 
   8   3  -1     2393.73     2716.70     87.54 o 
   9   3  -1      209.37      269.10     19.90 o 
  10   3  -1      322.35      320.50     34.26 o 
  11   3  -1     1476.72     1348.50     87.32 o 
  12   3  -1      412.30      330.98     54.36 o 
  13   3  -1       90.50       79.04     40.67 o 
  14   3  -1      301.58      364.93     62.46 o 
  15   3  -1      181.21      218.96     53.75 o 
  16   3  -1       95.41       84.88     47.95 o 
  17   3  -1        3.92       32.88     44.70 o 
  18   3  -1       86.99       93.39     67.44 o 
  19   3  -1       23.61       37.09     58.56 o 
   1   4  -1    17248.55    18285.04    837.52 o 
   2   4  -1    16456.54    17974.23    959.40 o 
   3   4  -1     8605.64     9043.34    496.53 o 
   4   4  -1     3709.76     4016.30    256.07 o 
   5   4  -1      597.86      672.44     35.79 o 
   6   4  -1     5624.35     6001.43    178.17 o 
   7   4  -1      727.56      785.50     40.69 o 
   8   4  -1     1056.61     1100.74     59.37 o 
   9   4  -1      187.16      216.50     28.96 o 
  10   4  -1      473.71      476.66     39.63 o 
  11   4  -1     1363.17     1441.77     77.49 o 
  12   4  -1       59.79        7.86     35.68 o 
  13   4  -1     1172.32     1016.97     84.94 o 
  14   4  -1      248.76      258.59     56.85 o 
  15   4  -1        9.40       52.79     44.48 o 
  16   4  -1      181.81      182.88     52.69 o 
  17   4  -1       70.16       76.77     51.20 o 
  18   4  -1       64.46       74.21     53.93 o 
  19   4  -1       97.63      127.01     62.11 o 
   0   5  -1    14113.57    12379.75    553.67 o 
   1   5  -1      168.30      151.65     14.78 o 
   2   5  -1     4446.87     4693.83    317.33 o 
   3   5  -1     2768.94     3033.42    146.09 o 
   4   5  -1      835.20      808.28     54.93 o 
   5   5  -1      610.24      631.73     29.21 o 
   6   5  -1     1663.32     1668.85    102.28 o 
   7   5  -1      287.59      288.37     29.48 o 
   8   5  -1      538.53      500.63     36.73 o 
   9   5  -1      386.25      419.93     36.79 o 
  10   5  -1        7.21        4.56     23.05 o 
  11   5  -1      237.32      227.77     34.44 o 
  12   5  -1      242.13      239.84     48.13 o 
  13   5  -1     2154.24     2064.44    116.86 o 
  14   5  -1       31.82       76.89     44.95 o 
  15   5  -1      421.44      316.92     89.34 o 
  16   5  -1       68.60       65.07     44.04 o 
  17   5  -1        4.45       55.93     44.13 o 
  18   5  -1      388.42      390.87     72.55 o 
  19   5  -1        0.07       64.68     58.10 o 
   1   6  -1    21454.10    23379.90   1377.42 o 
   2   6  -1     1954.81     2036.38    145.44 o 
   3   6  -1      108.58       99.61     13.55 o 
   4   6  -1      336.29      311.18     19.25 o 
   5   6  -1     2805.02     2955.46    130.68 o 
   6   6  -1      851.15      955.76     45.38 o 
   7   6  -1      213.99      222.97     23.93 o 
   8   6  -1     3246.48     3185.01    154.49 o 
   9   6  -1       41.50        9.20     22.07 o 
  10   6  -1     1333.05     1331.32     63.15 o 
  11   6  -1      623.84      595.89     48.62 o 
  12   6  -1      554.04      519.98     62.23 o 
  13   6  -1      831.09      846.97    106.53 o 
  14   6  -1     1291.99     1133.86     95.21 o 
  15   6  -1      140.40      148.01     47.43 o 
  16   6  -1      193.97      243.33     55.73 o 
  17   6  -1      130.88      154.81     52.03 o 
  18   6  -1      107.57      235.05     65.61 o 
  19   6  -1       53.53       47.74     56.03 o 
   0   7  -1     9322.30     8514.82    148.90 o 
   1   7  -1      943.02      880.89     73.17 o 
   2   7  -1     1469.58     1599.04    136.84 o 
   3   7  -1      388.86      427.47     21.80 o 
   4   7  -1     2926.76     3175.24    189.74 o 
   5   7  -1      280.22      293.14     20.15 o 
   6   7  -1        0.18       -0.31     12.30 o 
   7   7  -1      154.05      139.89     21.75 o 
   8   7  -1     1118.01     1124.20     47.24 o 
   9   7  -1      241.93      207.74     32.07 o 
  10   7  -1      101.90      116.58     30.23 o 
  11   7  -1       84.78       90.90     30.04 o 
  12   7  -1      355.34      422.24     60.59 o 
  13   7  -1      428.04      447.56     61.87 o 
  14   7  -1      327.28      220.13     52.52 o 
  15   7  -1       72.05       60.12     41.46 o 
  16   7  -1      176.26      175.04     50.36 o 
  17   7  -1       27.83       50.79     45.70 o 
  18   7  -1       20.45      139.27     57.69 o 
  19   7  -1       12.25       66.15     53.41 o 
   1   8  -1      400.83      421.10     39.22 o 
   2   8  -1      483.75      593.19     47.03 o 
   3   8  -1     5079.96     5620.00    356.17 o 
   4   8  -1     3037.12     3138.80    175.05 o 
   5   8  -1     2277.64     2156.31    100.04 o 
   6   8  -1      758.19      789.33     39.80 o 
   7   8  -1      817.07      828.95     39.40 o 
   8   8  -1       34.30       42.32     20.06 o 
   9   8  -1       94.74      106.00     23.88 o 
  10   8  -1       21.93       21.10     25.88 o 
  11   8  -1      467.66      478.65     47.41 o 
  12   8  -1      699.64      579.05     65.91 o 
  13   8  -1       95.33      113.09     42.08 o 
  14   8  -1      177.10      149.75     47.43 o 
  15   8  -1       13.35        8.40     38.09 o 
  16   8  -1      140.56      106.75     45.92 o 
  17   8  -1       64.99       89.21     69.37 o 
  18   8  -1       12.41       44.42     50.58 o 
  19   8  -1      379.73      323.76     74.79 o 
   0   9  -1     2656.70     2412.56     63.72 o 
   1   9  -1     1209.62     1395.60    133.55 o 
   2   9  -1      315.63      321.13     35.43 o 
   3   9  -1      551.21      610.70     44.36 o 
   4   9  -1      300.48      324.75     21.48 o 
   5   9  -1     2364.45     2636.69    140.91 o 
   6   9  -1     3903.41     3947.61    243.39 o 
   7   9  -1       87.10       60.72     16.45 o 
   8   9  -1     1030.50     1056.95     47.81 o 
   9   9  -1      117.97      127.02     26.87 o 
  10   9  -1      373.15      374.51     42.72 o 
  11   9  -1      208.10      220.31     37.48 o 
  12   9  -1      735.82      651.20     56.24 o 
  13   9  -1     1241.19     1103.55     88.73 o 
  14   9  -1      548.26      496.88     69.04 o 
  15   9  -1      201.97      130.28     49.23 o 
  16   9  -1       26.72       32.92     41.46 o 
  17   9  -1       42.87       50.65     45.81 o 
  18   9  -1       28.19      145.24     56.16 o 
  19   9  -1        3.04       16.33     49.65 o 
   1  10  -1      942.02      939.19     76.35 o 
   2  10  -1     1135.96     1240.52    104.17 o 
   3  10  -1     1959.00     2115.16    141.22 o 
   4  10  -1       32.55       73.02     15.41 o 
   5  10  -1       69.65       39.04     14.66 o 
   6  10  -1      883.95      865.07     35.07 o 
   7  10  -1     1487.69     1649.65    106.59 o 
   8  10  -1      157.33      142.05     21.33 o 
   9  10  -1     3417.68     3227.27    205.69 o 
  10  10  -1      540.86      471.96     40.19 o 
  11  10  -1     1845.39     1830.57    175.58 o 
  12  10  -1      541.56      520.23     54.46 o 
  13  10  -1       37.62       59.30     41.49 o 
  14  10  -1       23.30       58.71     40.65 o 
  15  10  -1       74.50       19.59     40.83 o 
  16  10  -1       13.71       69.00     44.29 o 
  17  10  -1       21.68       49.95     46.41 o 
  18  10  -1       14.11       30.58     51.76 o 
   0  11  -1      892.60      795.88     43.06 o 
   1  11  -1     1861.39     1964.85    167.95 o 
   2  11  -1      784.38      890.83     90.67 o 
   3  11  -1      710.82      722.67     44.56 o 
   4  11  -1     1157.96     1204.91     78.27 o 
   5  11  -1     1507.41     1698.69    113.64 o 
   6  11  -1     1372.16     1357.66    120.13 o 
   7  11  -1      553.22      518.29     31.42 o 
   8  11  -1      234.92      220.42     24.67 o 
   9  11  -1      191.54      253.12     30.74 o 
  10  11  -1     1019.12     1058.52     55.11 o 
  11  11  -1       26.93       33.94     25.54 o 
  12  11  -1      440.71      385.13     47.20 o 
  13  11  -1       39.70       47.30     39.45 o 
  14  11  -1        8.72       43.66     40.24 o 
  15  11  -1      253.32      195.36     51.91 o 
  16  11  -1        0.17       21.06     43.03 o 
  17  11  -1       80.05      102.90     52.22 o 
  18  11  -1       81.10       74.51     51.87 o 
   1  12  -1      644.80      718.76     39.39 o 
   2  12  -1      763.45      867.34     61.09 o 
   3  12  -1      144.15      215.59     18.65 o 
   4  12  -1     7179.76     7438.25    514.19 o 
   5  12  -1       18.58       40.17     15.29 o 
   6  12  -1      118.96      128.19     19.87 o 
   7  12  -1      150.61      141.91     21.64 o 
   8  12  -1      226.47      213.01     27.36 o 
   9  12  -1      118.49      108.94     21.98 o 
  10  12  -1       98.71       88.74     26.98 o 
  11  12  -1      850.66      807.64     52.31 o 
  12  12  -1      299.97      257.32     42.42 o 
  13  12  -1       98.09       96.67     43.79 o 
  14  12  -1      175.30      267.60     56.32 o 
  15  12  -1      112.10       75.74     49.18 o 
  16  12  -1       33.18       67.46     47.03 o 
  17  12  -1        6.98       36.89     44.64 o 
  18  12  -1       68.19       94.47     55.59 o 
   0  13  -1     3014.45     2821.75    166.66 o 
   1  13  -1     2049.91     2053.92     54.40 o 
   2  13  -1      837.23      921.14     77.90 o 
   3  13  -1     1257.74     1368.04     85.68 o 
   4  13  -1      841.86      934.08     56.39 o 
   5  13  -1       67.14       60.54     16.95 o 
   6  13  -1      647.79      634.17     47.52 o 
   7  13  -1      171.76      169.95     23.04 o 
   8  13  -1       58.22       61.45     20.04 o 
   9  13  -1     1043.51      890.04     47.33 o 
  10  13  -1      350.22      286.40     35.51 o 
  11  13  -1      120.48      110.08     30.99 o 
  12  13  -1      206.09      264.86     37.87 o 
  13  13  -1       42.39       27.87     40.66 o 
  14  13  -1       83.18       95.22     44.10 o 
  15  13  -1       42.54       52.57     39.44 o 
  16  13  -1       26.52       80.23     45.01 o 
  17  13  -1        3.50       59.08     46.87 o 
  18  13  -1        6.12       58.25     49.24 o 
   1  14  -1      708.96      767.23     30.78 o 
   2  14  -1     2544.02     2452.77     62.33 o 
   3  14  -1      200.14      210.45     19.37 o 
   4  14  -1       30.89       31.45     15.02 o 
   5  14  -1      183.42      197.37     22.27 o 
   6  14  -1       81.20       83.45     19.76 o 
   7  14  -1      707.16      717.31     44.02 o 
   8  14  -1      539.80      524.01     37.54 o 
   9  14  -1     3070.95     2724.23    190.66 o 
  10  14  -1       36.04       54.28     23.59 o 
  11  14  -1      810.13      836.57     55.74 o 
  12  14  -1      256.82      250.70     38.60 o 
  13  14  -1       78.94       61.19     34.90 o 
  14  14  -1       98.96      150.86     48.19 o 
  15  14  -1      222.44      186.18     52.17 o 
  16  14  -1        9.64       58.18     42.55 o 
  17  14  -1       52.95       46.69     46.97 o 
   0  15  -1      959.74      745.72     52.22 o 
   1  15  -1       17.66       29.61     17.30 o 
   2  15  -1      689.54      712.95     49.93 o 
   3  15  -1      937.53      929.20     65.92 o 
   4  15  -1       96.41       90.31     17.88 o 
   5  15  -1      383.76      393.91     34.80 o 
   6  15  -1       61.94       83.18     21.34 o 
   7  15  -1      397.71      369.41     30.20 o 
   8  15  -1      191.95      214.35     26.68 o 
   9  15  -1      751.74      719.83     48.46 o 
  10  15  -1     1280.95     1211.86     53.26 o 
  11  15  -1       69.99       57.50     30.03 o 
  12  15  -1      339.57      283.77     39.53 o 
  13  15  -1      128.39      149.96     36.86 o 
  14  15  -1      113.15      148.57     49.05 o 
  15  15  -1       34.81       84.62     67.44 o 
  16  15  -1      101.16      120.70     72.59 o 
  17  15  -1      153.57      134.45     81.18 o 
   1  16  -1      182.62      201.59     24.98 o 
   2  16  -1     1176.04     1018.74     44.73 o 
   3  16  -1      116.24      115.15     22.67 o 
   4  16  -1      221.38      283.43     25.88 o 
   5  16  -1      464.98      493.32     30.97 o 
   6  16  -1        9.15       31.62     19.70 o 
   7  16  -1       49.45       34.72     20.87 o 
   8  16  -1      292.83      329.59     30.88 o 
   9  16  -1      115.68       80.24     23.12 o 
  10  16  -1      123.18       94.53     25.25 o 
  11  16  -1       14.35       13.87     27.35 o 
  12  16  -1       27.66       -8.25     35.21 o 
  13  16  -1       20.97       21.71     36.76 o 
  14  16  -1       44.36       34.36     58.85 o 
  15  16  -1       33.63       67.01     69.16 o 
  16  16  -1       65.68       58.42     67.01 o 
  17  16  -1       21.67       66.15     76.89 o 
   0  17  -1     1914.60     1883.85     84.35 o 
   1  17  -1      386.43      345.54     30.77 o 
   2  17  -1       81.76       99.00     21.83 o 
   3  17  -1      146.00      115.04     22.98 o 
   4  17  -1       22.79       32.73     20.34 o 
   5  17  -1      812.14      762.20     48.42 o 
   6  17  -1       25.69        9.22     21.43 o 
   7  17  -1       18.98       20.24     20.13 o 
   8  17  -1      130.06      122.14     28.48 o 
   9  17  -1        2.39        9.61     23.23 o 
  10  17  -1       22.56       71.45     46.81 o 
  11  17  -1      934.31      887.52     69.92 o 
  12  17  -1       84.12       53.66     37.69 o 
  13  17  -1      293.87      372.73     57.25 o 
  14  17  -1       37.78       31.79     61.42 o 
  15  17  -1        1.93       84.62     77.32 o 
  16  17  -1       43.29       42.52     65.29 o 
   1  18  -1      261.32      196.28     27.06 o 
   2  18  -1      137.89      155.24     34.25 o 
   3  18  -1      634.32      533.38     49.22 o 
   4  18  -1      305.75      351.64     44.65 o 
   5  18  -1       50.93       53.68     32.13 o 
   6  18  -1       42.36       47.18     30.53 o 
   7  18  -1       34.07       45.20     41.28 o 
   8  18  -1      520.65      545.36     53.21 o 
   9  18  -1       80.22       78.38     33.44 o 
  10  18  -1      115.29      101.65     49.23 o 
  11  18  -1       52.15       93.84     54.38 o 
  12  18  -1       17.05       18.46     36.95 o 
  13  18  -1       37.20       58.24     39.98 o 
  14  18  -1       18.92        4.72     43.74 o 
  15  18  -1        0.12       46.39     62.28 o 
  16  18  -1      197.91      156.35     85.91 o 
   0  19  -1      146.66       96.22     62.28 o 
   1  19  -1      135.64      135.60     32.61 o 
   2  19  -1     1395.91     1331.56     78.57 o 
   3  19  -1     1569.51     1552.66     75.43 o 
   4  19  -1       40.68       48.86     33.49 o 
   5  19  -1       29.18       36.54     33.63 o 
   6  19  -1      942.08      863.32     70.96 o 
   7  19  -1       60.54       54.29     31.49 o 
   8  19  -1       67.80       81.71     34.56 o 
   9  19  -1       79.12      129.93     37.32 o 
  10  19  -1       11.59       10.55     45.10 o 
  11  19  -1      407.23      489.48    110.18 o 
  12  19  -1       38.04        9.79     47.18 o 
  13  19  -1       64.01       57.89     51.08 o 
  14  19  -1       36.17       46.82     73.45 o 
   1  20  -1      360.38      397.55     64.35 o 
   2  20  -1       40.47        3.76     38.33 o 
   3  20  -1      638.44      564.09     53.56 o 
   4  20  -1      398.82      332.75     44.75 o 
   5  20  -1      120.27      139.21     38.87 o 
   6  20  -1       68.15       67.61     35.63 o 
   7  20  -1      179.50      133.60     39.00 o 
   8  20  -1       21.59       16.36     32.29 o 
   9  20  -1       65.18       20.45     32.42 o 
  10  20  -1       40.45       41.52     50.19 o 
  11  20  -1       23.78       31.70     51.25 o 
  12  20  -1        7.31       -7.87     48.80 o 
  13  20  -1      131.96      173.63     61.38 o 
  14  20  -1      136.68       82.47     76.03 o 
   0  21  -1       19.09      115.12     66.15 o 
   1  21  -1      301.55      200.10     52.83 o 
   2  21  -1     2590.49     2215.55    170.96 o 
   3  21  -1      135.20      141.96     51.26 o 
   4  21  -1       27.37       10.64     40.59 o 
   5  21  -1      569.47      585.90     73.57 o 
   6  21  -1       14.20       24.93     33.10 o 
   7  21  -1       10.88       45.33     34.15 o 
   8  21  -1        4.28        7.25     32.51 o 
   9  21  -1       36.77       64.83     37.01 o 
  10  21  -1        5.57       31.23     52.84 o 
  11  21  -1      120.58      123.89     54.72 o 
  12  21  -1      262.94      354.50     72.59 o 
  13  21  -1       65.68      115.76     58.67 o 
  14  21  -1       52.07      107.38     77.32 o 
   1  22  -1      119.17       90.10     45.54 o 
   2  22  -1      147.33      175.13     51.53 o 
   3  22  -1      529.79      448.92     66.72 o 
   4  22  -1      437.12      356.29     65.72 o 
   5  22  -1      150.43      164.82     53.10 o 
   6  22  -1       28.70       71.76     72.81 o 
   7  22  -1      316.10      388.74     67.50 o 
   8  22  -1       35.49       -1.52     39.76 o 
   9  22  -1       63.64       16.63     50.05 o 
  10  22  -1       10.07       -6.76     49.60 o 
  11  22  -1       23.16       20.19     54.14 o 
  12  22  -1        2.25      -13.60     50.36 o 
  13  22  -1        3.65        5.24     54.05 o 
  14  22  -1        2.76       18.95     57.78 o 
   0  23  -1      229.44      162.79     71.73 o 
   1  23  -1     1114.20     1026.01     93.48 o 
   2  23  -1       26.76       27.27     45.91 o 
   3  23  -1      193.63      179.34     52.68 o 
   4  23  -1       64.93       54.32     49.37 o 
   5  23  -1       41.94       74.83     48.30 o 
   6  23  -1        1.36      -12.64     37.58 o 
   7  23  -1       10.25       11.13     40.36 o 
   8  23  -1       45.41       97.81     48.58 o 
   9  23  -1        3.77       62.71     81.61 o 
  10  23  -1        8.52       26.20     88.48 o 
  11  23  -1       60.45       63.14     85.91 o 
  12  23  -1      100.39      140.46    102.66 o 
  13  23  -1       26.12       79.46    100.51 o 
   1  24  -1      129.50      121.17     49.05 o 
   2  24  -1      196.39      188.35     53.76 o 
   3  24  -1      180.74      162.21     51.62 o 
   4  24  -1       76.97      138.84     54.07 o 
   5  24  -1       19.51        5.66     43.43 o 
   6  24  -1       29.69       86.01     49.66 o 
   7  24  -1       14.81       19.68     44.20 o 
   8  24  -1       14.63       35.85     45.50 o 
   9  24  -1       47.73       57.56     94.50 o 
  10  24  -1       27.80        0.43     82.04 o 
  11  24  -1        2.04      -36.08     92.35 o 
  12  24  -1        6.91       20.62     81.18 o 
   0  25  -1        4.85       67.44     60.56 o 
   1  25  -1        9.22       24.07     41.15 o 
   2  25  -1      100.90      113.08     47.58 o 
   3  25  -1      257.94      247.40     59.09 o 
   4  25  -1       88.67       57.41     52.62 o 
   5  25  -1       72.87       15.04     46.60 o 
   6  25  -1      126.15      135.87     57.90 o 
   7  25  -1       27.75       49.65     44.53 o 
   8  25  -1        7.19      -18.41     42.82 o 
   9  25  -1        2.03      -45.10     72.59 o 
  10  25  -1      117.47       67.44     86.77 o 
  11  25  -1       48.43      128.00     93.21 o 
  12  25  -1       19.49        5.15     85.48 o 
   1  26  -1      149.16      183.17     54.81 o 
   2  26  -1      129.57      149.04     54.41 o 
   3  26  -1       54.41       42.97     44.06 o 
   4  26  -1        4.09       33.90     61.85 o 
   5  26  -1      143.59      144.09     56.06 o 
   6  26  -1       24.42       59.56     46.24 o 
   7  26  -1      110.57      186.05     55.83 o 
   8  26  -1       89.31      210.04    104.81 o 
   9  26  -1       55.59      164.51     94.50 o 
  10  26  -1        8.48       33.50     94.50 o 
  11  26  -1       11.57        1.72     94.93 o 
   0  27  -1      248.17      280.92     90.20 o 
   1  27  -1      489.50      455.58     76.84 o 
   2  27  -1      210.03      191.87     59.31 o 
   3  27  -1       76.75      138.76     62.07 o 
   4  27  -1       16.50       27.32     46.64 o 
   5  27  -1       36.35       70.48     50.14 o 
   6  27  -1       26.49      -26.73     45.56 o 
   7  27  -1        0.37        3.01     42.79 o 
   8  27  -1       10.88        1.72     81.61 o 
   9  27  -1       29.69       52.40     93.64 o 
  10  27  -1        0.02       28.78     86.34 o 
   1  28  -1        9.19       57.25     51.15 o 
   2  28  -1       87.70      143.68     57.46 o 
   3  28  -1      127.55      119.54     55.52 o 
   4  28  -1       74.47      104.35     54.18 o 
   5  28  -1       29.44      103.59     54.64 o 
   6  28  -1       25.40       45.91     47.11 o 
   7  28  -1       38.95       89.54     55.47 o 
   8  28  -1        8.45      -89.34     69.59 o 
   9  28  -1       15.41      -37.37     75.17 o 
   0  29  -1        2.06       20.19     67.87 o 
   1  29  -1       28.61      101.58     61.71 o 
   2  29  -1        5.62       22.92     51.94 o 
   3  29  -1        8.71       46.98     55.92 o 
   4  29  -1       14.33      106.25     61.78 o 
   5  29  -1       13.23       82.18     54.61 o 
   6  29  -1       23.17       41.08     49.30 o 
   7  29  -1       21.00       66.93     51.37 o 
   1  30  -1       29.85       11.50     55.86 o 
   2  30  -1       16.16       77.81     61.71 o 
   3  30  -1       21.04       60.80     63.30 o 
   4  30  -1        7.24       20.78     55.65 o 
   5  30  -1       15.58       88.74     58.28 o 
   6  30  -1       44.25       80.32     59.89 o 
   0  31  -1       34.11       -7.73     89.77 o 
   1  31  -1       21.76       99.68     65.58 o 
   2  31  -1       13.83       47.77     59.93 o 
   3  31  -1        0.92       66.54     64.34 o 
   2   0   0     8708.72    10284.84    143.47 o 
   4   0   0      513.25      538.21     47.68 o 
   6   0   0       30.85       42.29     20.83 o 
   8   0   0      816.52      910.23     69.59 o 
  10   0   0       14.58        2.34     17.89 o 
  12   0   0        1.73        1.72     39.95 o 
  14   0   0     1604.48     1258.97    133.16 o 
  16   0   0      894.25      946.70    126.28 o 
  18   0   0      251.30      312.27     91.06 o 
   2   1   0     2841.56     3413.01    131.56 o 
   3   1   0     4412.19     4986.29    209.62 o 
   4   1   0     2186.95     2333.25    113.09 o 
   5   1   0     2471.68     2732.39     83.20 o 
   6   1   0      669.02      687.36     43.25 o 
   7   1   0     1491.96     1516.40     88.25 o 
   8   1   0      299.39      264.60     20.67 o 
   9   1   0      134.69      188.77     18.92 o 
  10   1   0      324.89      307.35     24.21 o 
  11   1   0      541.35      539.22     32.84 o 
  12   1   0       86.99       88.70     35.84 o 
  13   1   0        8.12       11.30     30.47 o 
  14   1   0      382.03      419.88     59.72 o 
  15   1   0       18.37       33.10     34.86 o 
  16   1   0        7.41       15.15     33.82 o 
  17   1   0        7.39       51.07     37.91 o 
  18   1   0        1.71       62.44     47.02 o 
  19   1   0      292.31      311.46     76.92 o 
   1   2   0     4085.32     4660.30    487.52 o 
   2   2   0     1433.39     1592.34     49.35 o 
   3   2   0     1172.29     1374.50     45.13 o 
   4   2   0     1067.65     1338.12     70.74 o 
   5   2   0     4629.39     4972.04    144.21 o 
   6   2   0      573.41      573.47     27.64 o 
   7   2   0     5303.65     5493.06    175.46 o 
   8   2   0      998.54     1015.52     45.54 o 
   9   2   0     3464.68     3556.66     88.33 o 
  10   2   0      932.30      941.68     39.60 o 
  11   2   0      873.69      829.88     48.98 o 
  12   2   0        2.69       34.72     38.96 o 
  13   2   0     1112.84      976.17     80.32 o 
  14   2   0      190.56      189.65     45.71 o 
  15   2   0      210.40      165.50     44.60 o 
  16   2   0      173.14      179.04     49.19 o 
  17   2   0       95.48       77.20     41.88 o 
  18   2   0       42.79       44.74     44.55 o 
  19   2   0      132.26      184.10     75.17 o 
   1   3   0     2919.31     3238.05    205.52 o 
   2   3   0     1161.39     1465.16     97.59 o 
   3   3   0     1081.30     1051.33     65.74 o 
   4   3   0     3010.41     3540.12    155.47 o 
   5   3   0       26.32       16.80     12.26 o 
   6   3   0     2450.41     2457.51     71.98 o 
   7   3   0     2693.10     2921.65     73.16 o 
   8   3   0       14.55       16.63     15.49 o 
   9   3   0      531.81      550.19     39.09 o 
  10   3   0      642.21      592.04     41.73 o 
  11   3   0      829.58      953.91     53.91 o 
  12   3   0      118.26      125.25     30.42 o 
  13   3   0      386.50      326.36     70.23 o 
  14   3   0      114.61      117.25     41.70 o 
  15   3   0      585.08      557.16     70.59 o 
  16   3   0        6.69       35.73     35.91 o 
  17   3   0       10.77       38.03     39.09 o 
  18   3   0       87.69      100.60     47.68 o 
  19   3   0        4.25       29.23     53.08 o 
   0   4   0     9703.65    10522.81    157.21 o 
   1   4   0      447.74      431.84     25.98 o 
   2   4   0     5619.80     5979.53    296.68 o 
   3   4   0        3.75        7.84      9.31 o 
   4   4   0      263.84      265.22     15.85 o 
   5   4   0      597.17      609.50     28.40 o 
   6   4   0      132.69      141.15     17.82 o 
   7   4   0     1431.42     1657.58     49.29 o 
   8   4   0      418.95      446.47     29.90 o 
   9   4   0      248.45      209.58     24.26 o 
  10   4   0       19.82       10.37     20.45 o 
  11   4   0      166.88      200.23     31.59 o 
  12   4   0      379.56      369.14     40.03 o 
  13   4   0      506.82      421.27     61.76 o 
  14   4   0       16.17       25.20     37.96 o 
  15   4   0      150.48      131.11     51.54 o 
  16   4   0      173.45      161.66     51.42 o 
  17   4   0       53.17       25.10     41.36 o 
  18   4   0      180.50      193.72     58.42 o 
  19   4   0       30.03       45.21     49.66 o 
   1   5   0      829.44      687.67     44.33 o 
   2   5   0     4240.49     4488.38    235.01 o 
   3   5   0      136.05      184.98     18.90 o 
   4   5   0     2302.39     2565.77    148.65 o 
   5   5   0        3.10        0.24     10.29 o 
   6   5   0      636.79      632.65     30.80 o 
   7   5   0     8480.55     9173.49    201.35 o 
   8   5   0      188.71      207.37     23.57 o 
   9   5   0      513.75      486.55     33.37 o 
  10   5   0       38.62       43.25     20.53 o 
  11   5   0      240.52      201.88     32.54 o 
  12   5   0      163.55      127.00     30.97 o 
  13   5   0        0.15       -5.75     34.25 o 
  14   5   0       45.37       19.36     37.00 o 
  15   5   0       99.82      115.04     44.62 o 
  16   5   0       14.78       27.74     37.96 o 
  17   5   0      618.70      522.87     73.49 o 
  18   5   0      111.31       77.14     53.45 o 
  19   5   0       10.98       30.03     49.64 o 
   0   6   0     5982.84     5637.77    166.02 o 
   1   6   0      110.80      123.17     10.30 o 
   2   6   0      191.98      181.32     13.81 o 
   3   6   0       59.10       78.04     12.62 o 
   4   6   0       81.69       94.18     13.79 o 
   5   6   0     1850.47     2152.85    123.19 o 
   6   6   0      932.19      898.35     40.02 o 
   7   6   0     1024.79     1067.09     42.29 o 
   8   6   0       29.77       56.54     17.87 o 
   9   6   0      242.56      240.78     27.50 o 
  10   6   0     1419.51     1370.68     56.14 o 
  11   6   0       29.06       12.74     22.20 o 
  12   6   0     4396.98     4647.29    217.99 o 
  13   6   0       26.66       45.09     38.27 o 
  14   6   0      265.90      166.69     66.15 o 
  15   6   0       10.87      -27.16     34.23 o 
  16   6   0      158.13      170.73     51.11 o 
  17   6   0        0.02        8.64     40.88 o 
  18   6   0       88.15       88.39     49.21 o 
  19   6   0       34.31       67.61     53.55 o 
   1   7   0      127.36      123.62     11.56 o 
   2   7   0     1794.31     1751.87     84.51 o 
   3   7   0      807.22      863.79     44.58 o 
   4   7   0     1112.19     1130.83     49.53 o 
   5   7   0     3201.88     3407.40    160.70 o 
   6   7   0      451.09      417.05     26.03 o 
   7   7   0     1080.09     1189.98     45.29 o 
   8   7   0      755.04      683.39     37.68 o 
   9   7   0     1735.56     1876.19     75.51 o 
  10   7   0      468.81      501.81     38.21 o 
  11   7   0      138.00      155.59     29.10 o 
  12   7   0       46.42       60.53     27.46 o 
  13   7   0      380.53      380.95     47.12 o 
  14   7   0     1916.11     1576.30    106.01 o 
  15   7   0       43.76       19.21     40.10 o 
  16   7   0      120.37      158.57     50.52 o 
  17   7   0      324.41      291.88     60.54 o 
  18   7   0       44.33       79.70     48.66 o 
  19   7   0       54.32      110.00     55.66 o 
   0   8   0     3111.85     3122.81     64.58 o 
   1   8   0      726.61      710.45     40.46 o 
   2   8   0      488.05      563.24     34.29 o 
   3   8   0     2484.37     2584.34    137.99 o 
   4   8   0       41.82       41.56     13.13 o 
   5   8   0    11386.75    13749.45    708.22 o 
   6   8   0      133.78      142.03     17.22 o 
   7   8   0     3136.06     2829.78    145.66 o 
   8   8   0      160.71      194.59     24.88 o 
   9   8   0      191.06      200.78     26.98 o 
  10   8   0       78.19       93.95     24.95 o 
  11   8   0      599.10      618.56     44.53 o 
  12   8   0     1688.50     1602.86     68.63 o 
  13   8   0      363.43      375.03     45.70 o 
  14   8   0       13.81       -5.53     36.45 o 
  15   8   0       67.83       46.45     42.22 o 
  16   8   0      134.98      199.32     54.30 o 
  17   8   0      154.82      108.31     53.76 o 
  18   8   0        7.60       28.85     44.27 o 
  19   8   0       43.27       74.07     56.13 o 
   1   9   0      256.04      257.99     27.82 o 
   2   9   0     1609.46     1615.49     65.25 o 
   3   9   0     2102.10     2130.80    112.83 o 
   4   9   0       13.51        0.08     17.53 o 
   5   9   0     2446.91     2716.39    161.21 o 
   6   9   0     5022.83     5355.03    267.17 o 
   7   9   0      969.87      955.24     47.94 o 
   8   9   0     2604.34     2575.57    153.47 o 
   9   9   0      117.76      128.63     26.01 o 
  10   9   0      111.91      136.45     26.98 o 
  11   9   0      725.51      736.54     52.54 o 
  12   9   0     1961.22     1923.36     99.88 o 
  13   9   0      214.88      176.95     35.80 o 
  14   9   0        5.22       24.89     41.67 o 
  15   9   0       19.89        3.56     41.88 o 
  16   9   0      129.34      145.63     51.31 o 
  17   9   0      126.96       99.21     50.55 o 
  18   9   0       53.49      112.55     53.61 o 
  19   9   0        1.81       27.29     45.08 o 
   0  10   0     2299.60     2433.64     62.90 o 
   1  10   0     2265.60     2193.94     93.14 o 
   2  10   0      194.45      164.94     20.06 o 
   3  10   0     3352.59     3224.72    189.23 o 
   4  10   0      581.21      579.01     30.80 o 
   5  10   0     2032.90     2038.41    123.73 o 
   6  10   0       22.84       62.94     16.50 o 
   7  10   0       66.34       73.58     16.94 o 
   8  10   0      451.00      481.13     29.54 o 
   9  10   0        5.35       -1.68     19.87 o 
  10  10   0      342.40      290.79     33.55 o 
  11  10   0      514.69      512.51     42.57 o 
  12  10   0     2643.30     2781.36    248.53 o 
  13  10   0      132.37      118.99     32.52 o 
  14  10   0        0.36        9.45     53.69 o 
  15  10   0       72.66       53.10     42.67 o 
  16  10   0       10.13       27.22     41.45 o 
  17  10   0       16.43       29.30     41.93 o 
  18  10   0       32.19       72.98     55.22 o 
   1  11   0     7243.02     7610.59    271.39 o 
   2  11   0        1.14       28.94     10.39 o 
   3  11   0        1.70       27.36     11.71 o 
   4  11   0     4266.87     4914.83    240.86 o 
   5  11   0     3202.10     3582.63    199.85 o 
   6  11   0      139.43      172.68     20.01 o 
   7  11   0       92.37       91.36     18.63 o 
   8  11   0      992.79      850.65     69.90 o 
   9  11   0       31.57       36.46     18.62 o 
  10  11   0       76.93      103.46     28.35 o 
  11  11   0       96.62       40.08     27.76 o 
  12  11   0      225.01      230.58     36.17 o 
  13  11   0      291.51      272.06     39.49 o 
  14  11   0       13.85       13.84     31.31 o 
  15  11   0       24.31       34.21     39.22 o 
  16  11   0        8.17       -1.51     39.47 o 
  17  11   0       42.45      125.93     49.73 o 
  18  11   0        6.19       39.30     49.44 o 
   0  12   0        2.51       17.98     13.67 o 
   1  12   0      913.09     1092.49     57.75 o 
   2  12   0     2087.83     2000.27    105.66 o 
   3  12   0      753.79      813.73     29.71 o 
   4  12   0     1717.22     1949.47     96.37 o 
   5  12   0      102.64      156.79     19.45 o 
   6  12   0      636.37      581.77     36.49 o 
   7  12   0      132.11      124.99     20.07 o 
   8  12   0       91.29      111.25     20.95 o 
   9  12   0      631.31      617.75     45.18 o 
  10  12   0       17.16        8.53     24.70 o 
  11  12   0      581.47      543.12     45.45 o 
  12  12   0        2.29       14.04     26.20 o 
  13  12   0      143.89      202.62     36.99 o 
  14  12   0        3.85        9.22     29.10 o 
  15  12   0        5.03       14.20     39.87 o 
  16  12   0      119.06      104.20     50.07 o 
  17  12   0       25.98       77.39     46.42 o 
  18  12   0      204.88      225.16     63.23 o 
   1  13   0     5455.25     5365.67    203.61 o 
   2  13   0      160.68      146.30     15.21 o 
   3  13   0      482.68      475.13     30.73 o 
   4  13   0       75.06       80.74     15.98 o 
   5  13   0      743.80      820.16     70.29 o 
   6  13   0      458.32      502.09     30.41 o 
   7  13   0      583.40      532.10     34.98 o 
   8  13   0      468.26      430.59     30.72 o 
   9  13   0       73.05       62.23     20.88 o 
  10  13   0     2808.70     2618.28    211.33 o 
  11  13   0      255.12      206.37     34.78 o 
  12  13   0      434.09      441.28     44.73 o 
  13  13   0        4.69      -12.40     27.40 o 
  14  13   0      632.76      565.65     52.04 o 
  15  13   0       13.89       58.14     36.09 o 
  16  13   0      133.27      152.24     53.99 o 
  17  13   0       28.12       54.12     72.16 o 
  18  13   0       22.87      -70.87     55.84 o 
   0  14   0     3192.67     3078.83    165.45 o 
   1  14   0      226.39      217.84     26.25 o 
   2  14   0       53.62       41.82     12.19 o 
   3  14   0        8.17       33.80     12.48 o 
   4  14   0     1179.01     1107.55     73.81 o 
   5  14   0     1313.90     1325.91     69.15 o 
   6  14   0       61.18       79.51     18.90 o 
   7  14   0      181.52      196.45     25.44 o 
   8  14   0      106.38      117.73     22.57 o 
   9  14   0      124.95      126.61     24.00 o 
  10  14   0       83.70       69.76     28.78 o 
  11  14   0      662.21      550.40     46.51 o 
  12  14   0      664.88      739.57     54.26 o 
  13  14   0      103.35      126.74     34.48 o 
  14  14   0      166.22      148.30     43.43 o 
  15  14   0       51.98       81.31     49.03 o 
  16  14   0       10.49      -20.19     64.00 o 
  17  14   0       13.68        4.30     76.89 o 
   1  15   0        8.00       10.49     10.67 o 
   2  15   0       94.62      100.84     18.98 o 
   3  15   0     1764.94     1781.42    101.38 o 
   4  15   0      723.72      777.41     44.11 o 
   5  15   0      685.32      659.23     33.09 o 
   6  15   0      837.10      854.12     40.10 o 
   7  15   0      150.19      186.39     24.78 o 
   8  15   0        0.05       -0.34     18.51 o 
   9  15   0     2020.89     2108.91    166.11 o 
  10  15   0        1.51       33.70     35.34 o 
  11  15   0     1181.87     1079.43     86.36 o 
  12  15   0       24.86       13.69     35.67 o 
  13  15   0        0.00       -3.45     35.06 o 
  14  15   0       48.12       43.84     41.65 o 
  15  15   0       15.40       13.64     46.72 o 
  16  15   0      108.41      100.08     84.19 o 
  17  15   0       64.81       62.28     80.75 o 
   0  16   0     1325.80     1356.14    104.97 o 
   1  16   0     1149.81     1165.19     67.52 o 
   2  16   0        2.40       24.01     25.99 o 
   3  16   0      152.84      158.88     26.77 o 
   4  16   0      272.67      335.65     31.10 o 
   5  16   0      434.42      494.82     60.26 o 
   6  16   0      275.86      263.69     32.87 o 
   7  16   0     1447.11     1516.85     74.57 o 
   8  16   0      529.13      504.47     49.53 o 
   9  16   0      820.56      807.57     61.08 o 
  10  16   0      133.90      151.12     41.73 o 
  11  16   0      203.09      174.39     43.79 o 
  12  16   0       11.24       51.24     37.79 o 
  13  16   0       43.78       79.46     40.83 o 
  14  16   0       67.03      114.99     45.00 o 
  15  16   0      116.06      224.52     63.78 o 
  16  16   0       53.86      112.54     86.34 o 
  17  16   0      321.38      354.37    109.10 o 
   1  17   0      155.88      169.43     32.61 o 
   2  17   0      913.27     1011.65     69.09 o 
   3  17   0       61.07      114.89     23.85 o 
   4  17   0      138.29      155.90     26.66 o 
   5  17   0       13.77       11.18     22.79 o 
   6  17   0        2.12      -12.74     20.01 o 
   7  17   0       70.13       79.75     26.53 o 
   8  17   0        0.28      -15.94     21.61 o 
   9  17   0       83.80       57.05     33.78 o 
  10  17   0        3.08      -22.83     31.12 o 
  11  17   0      200.43      205.99     44.91 o 
  12  17   0        0.12      -10.38     38.29 o 
  13  17   0      458.34      496.09     59.92 o 
  14  17   0        0.09      -19.96     39.87 o 
  15  17   0       94.85       63.90     54.55 o 
  16  17   0       25.87       62.44     56.55 o 
   0  18   0        0.02       15.07     31.38 o 
   1  18   0      108.39       99.28     32.59 o 
   2  18   0       26.87       51.53     31.21 o 
   3  18   0       55.34       62.60     32.23 o 
   4  18   0      240.66      306.54     43.17 o 
   5  18   0        7.23        5.10     21.77 o 
   6  18   0      706.82      676.86     69.23 o 
   7  18   0        4.61       -3.83     23.86 o 
   8  18   0       67.93       97.37     28.28 o 
   9  18   0       93.12       60.31     34.42 o 
  10  18   0       21.68        9.66     35.03 o 
  11  18   0      434.29      408.26     55.57 o 
  12  18   0      464.15      462.59     59.94 o 
  13  18   0       34.87       51.36     43.74 o 
  14  18   0      157.15      203.19     50.54 o 
  15  18   0       51.09       40.78     48.83 o 
  16  18   0        1.08       45.85     52.84 o 
   1  19   0      138.83      128.28     35.12 o 
   2  19   0        1.08       11.30     30.49 o 
   3  19   0       47.69       63.28     32.92 o 
   4  19   0      972.86      989.32     64.79 o 
   5  19   0      497.24      521.92     53.66 o 
   6  19   0       42.43       34.14     36.02 o 
   7  19   0       41.02       57.56     34.77 o 
   8  19   0      114.68      133.16     39.62 o 
   9  19   0      311.12      355.84     49.74 o 
  10  19   0      128.86      103.47     41.94 o 
  11  19   0       52.52       56.11     40.20 o 
  12  19   0       36.41        7.07     38.37 o 
  13  19   0       79.43       88.31     46.46 o 
  14  19   0       30.47       69.60     44.40 o 
  15  19   0        1.23       32.43     54.37 o 
   0  20   0      267.40      242.60     51.11 o 
   1  20   0      182.94      168.10     29.31 o 
   2  20   0       15.85       28.86     31.49 o 
   3  20   0       28.83       34.08     32.03 o 
   4  20   0       23.95       53.57     36.05 o 
   5  20   0       27.62       35.48     33.76 o 
   6  20   0       22.05       32.97     33.53 o 
   7  20   0       39.85       22.99     36.31 o 
   8  20   0        4.55       -7.03     33.20 o 
   9  20   0      248.16      318.20     64.94 o 
  10  20   0       89.48       75.80     50.42 o 
  11  20   0       46.73        7.31     47.76 o 
  12  20   0        4.10       38.37     53.76 o 
  13  20   0        1.42       -4.37     54.25 o 
  14  20   0        0.92       71.13     59.29 o 
  15  20   0       62.90       70.39     59.30 o 
   1  21   0       20.12       31.65     25.85 o 
   2  21   0      483.95      499.58     52.27 o 
   3  21   0      789.52      912.84     65.71 o 
   4  21   0      323.27      270.25     46.03 o 
   5  21   0       88.99       69.06     38.96 o 
   6  21   0      218.47      193.91     41.76 o 
   7  21   0        9.18       25.22     35.80 o 
   8  21   0       61.24       38.90     47.47 o 
   9  21   0      158.90       99.87     53.86 o 
  10  21   0      530.26      481.13     77.29 o 
  11  21   0       32.53       28.90     50.82 o 
  12  21   0       10.02       -7.98     54.80 o 
  13  21   0      128.69       54.57     54.83 o 
  14  21   0       84.74      144.69     64.85 o 
   0  22   0        0.05       -1.73     34.69 o 
   1  22   0      536.97      530.39     43.81 o 
   2  22   0       16.64       66.63     34.84 o 
   3  22   0      331.18      318.16     46.23 o 
   4  22   0      189.24      150.79     41.64 o 
   5  22   0     1359.65     1253.85     78.02 o 
   6  22   0        8.79        6.64     33.63 o 
   7  22   0       17.91       45.81     37.39 o 
   8  22   0       54.60        4.81     49.20 o 
   9  22   0       22.74      111.89     57.32 o 
  10  22   0       15.75       16.89     55.17 o 
  11  22   0       24.03      -21.19     52.41 o 
  12  22   0       10.10       16.30     54.37 o 
  13  22   0      223.53      283.05     73.33 o 
  14  22   0        1.30        9.04     56.39 o 
   1  23   0        0.23       33.60     44.03 o 
   2  23   0      185.08      195.26     41.62 o 
   3  23   0      455.49      353.52     50.49 o 
   4  23   0      749.91      618.87     60.00 o 
   5  23   0      261.20      227.13     59.48 o 
   6  23   0      388.52      333.17     51.63 o 
   7  23   0      116.26       39.04     39.82 o 
   8  23   0       37.19      108.43     58.31 o 
   9  23   0        1.14        4.97     52.20 o 
  10  23   0       59.21      131.34     60.97 o 
  11  23   0        2.94       31.95     55.07 o 
  12  23   0       49.72       28.26     53.63 o 
  13  23   0        0.01       -4.65     55.10 o 
   0  24   0      807.62      920.07    130.58 o 
   1  24   0        1.69        0.00     42.33 o 
   2  24   0      214.10      197.09     54.34 o 
   3  24   0        0.41       17.81     42.06 o 
   4  24   0        4.97       -7.81     42.51 o 
   5  24   0        2.02        4.81     37.13 o 
   6  24   0       49.89       55.44     39.55 o 
   7  24   0       18.60       45.60     39.50 o 
   8  24   0        3.61       20.84     50.14 o 
   9  24   0      162.37      238.13     70.88 o 
  10  24   0        2.86       20.63     54.49 o 
  11  24   0       84.50       93.53     60.29 o 
  12  24   0        0.03        8.70     60.58 o 
  13  24   0       22.45        5.84     66.11 o 
   1  25   0       36.77       66.38     50.55 o 
   2  25   0        0.20        7.70     44.99 o 
   3  25   0       51.36       94.25     47.36 o 
   4  25   0        0.97       39.59     46.42 o 
   5  25   0       48.14      109.09     56.48 o 
   6  25   0      129.57       92.93     52.31 o 
   7  25   0       52.60      117.26     95.79 o 
   8  25   0      328.15      397.15     77.53 o 
   9  25   0        1.64      -17.58     56.32 o 
  10  25   0        1.36       16.92     56.12 o 
  11  25   0        2.35       26.32     59.43 o 
  12  25   0        4.28       -8.67     60.35 o 
   0  26   0        0.11       18.04     67.01 o 
   1  26   0        5.28       13.88     43.32 o 
   2  26   0       46.28       16.35     47.58 o 
   3  26   0        5.46      -18.73     40.24 o 
   4  26   0        0.19        8.49     45.21 o 
   5  26   0       23.23       18.10     44.99 o 
   6  26   0        7.45       66.87     51.70 o 
   7  26   0        0.02       26.20     89.77 o 
   8  26   0        0.13       33.07     88.48 o 
   9  26   0       34.60       45.96     81.61 o 
  10  26   0       26.88      136.16     98.36 o 
  11  26   0       57.28       96.22     95.79 o 
   1  27   0       97.79      132.50     55.83 o 
   2  27   0      186.15      223.06     61.43 o 
   3  27   0       12.70        7.50     44.27 o 
   4  27   0        3.03       67.02     51.59 o 
   5  27   0       49.48       53.03     51.37 o 
   6  27   0      120.53      223.44     63.00 o 
   7  27   0        0.15       33.07     89.77 o 
   8  27   0        9.49      106.10     86.77 o 
   9  27   0       49.05      -18.90     84.19 o 
  10  27   0       25.27      -39.09     83.33 o 
   0  28   0        0.95       22.34     79.89 o 
   1  28   0        0.15       77.19     53.55 o 
   2  28   0       21.19       83.00     53.91 o 
   3  28   0       12.61       58.81     51.68 o 
   4  28   0        0.47       22.29     54.54 o 
   5  28   0       68.66       92.23     54.79 o 
   6  28   0       72.65       37.43     56.45 o 
   7  28   0       65.17      195.01     97.93 o 
   8  28   0        7.23      -15.89     81.61 o 
   9  28   0        0.23       -7.30     93.64 o 
   1  29   0       16.82       66.49     58.09 o 
   2  29   0       32.60       64.42     54.39 o 
   3  29   0        0.32      100.08     86.34 o 
   4  29   0        5.01       47.91     56.40 o 
   5  29   0       17.92       69.65     54.72 o 
   6  29   0        9.98       40.81     83.76 o 
   7  29   0      161.78      109.10     92.35 o 
   8  29   0       15.19      132.30    104.81 o 
   0  30   0        7.95      145.18     96.65 o 
   1  30   0        0.07       22.52     56.27 o 
   2  30   0        4.63       27.40     59.64 o 
   3  30   0        0.42       23.72     57.97 o 
   4  30   0       38.67      122.53     67.97 o 
   5  30   0       27.59       40.21     61.90 o 
   6  30   0       14.04       79.89     90.20 o 
   1  31   0       80.42      136.57     66.79 o 
   2  31   0      145.79      161.94     94.93 o 
   3  31   0        0.46       52.66     64.49 o 
   4  31   0        0.14       66.20     63.42 o 
   2   0   1     2686.05     2802.23    183.63 o 
   4   0   1     1133.86     1358.92     78.39 o 
   6   0   1     5159.75     5846.35    250.21 o 
   8   0   1       58.81       75.10     26.68 o 
  10   0   1      726.67      738.58     87.63 o 
  12   0   1      188.22      116.61     32.27 o 
  14   0   1       42.36       55.41     57.13 o 
  16   0   1       86.03      110.39     60.56 o 
  18   0   1       22.21       38.23     62.71 o 
   1   1   1     3432.63     3252.17     72.63 o 
   2   1   1     1665.35     1733.52     65.13 o 
   3   1   1    31331.49    36499.31   1227.69 o 
   4   1   1      477.45      536.03     24.54 o 
   5   1   1      558.45      609.66     35.03 o 
   6   1   1       97.60      105.51     16.51 o 
   7   1   1      202.39      234.37     30.32 o 
   8   1   1     5270.75     5620.10    426.24 o 
   9   1   1       54.79       18.77     16.38 o 
  10   1   1      476.06      468.57     62.07 o 
  11   1   1      284.22      289.76     34.74 o 
  12   1   1      778.72      705.47     44.14 o 
  13   1   1      414.75      368.37     41.64 o 
  14   1   1       80.91       78.66     37.93 o 
  15   1   1      250.00      269.57     54.30 o 
  16   1   1       41.31       66.27     39.59 o 
  17   1   1      352.86      343.37     62.56 o 
  18   1   1       48.95       77.35     43.89 o 
  19   1   1       74.45      122.63     59.33 o 
   1   2   1     3374.57     3387.12    118.61 o 
   2   2   1     8023.44     8624.04    455.13 o 
   3   2   1     1283.59     1370.96     64.42 o 
   4   2   1     3119.40     3654.36    219.10 o 
   5   2   1      209.54      240.58     19.07 o 
   6   2   1     1100.27     1234.29     92.87 o 
   7   2   1     6399.49     6631.33    322.04 o 
   8   2   1     6174.82     6320.20    434.98 o 
   9   2   1     2443.46     2421.98    112.90 o 
  10   2   1       89.07       92.48     20.78 o 
  11   2   1      612.48      644.38     46.58 o 
  12   2   1       16.04       30.81     21.97 o 
  13   2   1        4.08        3.27     21.35 o 
  14   2   1      274.82      286.17     52.85 o 
  15   2   1      168.61      197.07     47.41 o 
  16   2   1      161.14      174.87     48.75 o 
  17   2   1       86.88       84.67     42.30 o 
  18   2   1        2.19       39.53     47.68 o 
  19   2   1       11.70       30.65     51.91 o 
   0   3   1     7232.39     7903.92    131.87 o 
   1   3   1     1633.40     1799.93    117.48 o 
   2   3   1     8616.08     9656.37    830.38 o 
   3   3   1     2772.69     3081.92    206.64 o 
   4   3   1      637.13      757.13     54.93 o 
   5   3   1      364.76      363.59     38.81 o 
   6   3   1     2942.34     3253.29    185.19 o 
   7   3   1     3355.96     3666.16    241.92 o 
   8   3   1     2393.73     2809.94    176.08 o 
   9   3   1      209.37      260.99     29.12 o 
  10   3   1      322.34      314.87     29.89 o 
  11   3   1     1476.72     1415.39     59.09 o 
  12   3   1      412.30      324.52     38.56 o 
  13   3   1       90.50       91.73     29.30 o 
  14   3   1      301.58      336.80     56.17 o 
  15   3   1      181.21      190.63     46.93 o 
  16   3   1       95.41       64.39     40.01 o 
  17   3   1        3.92       57.14     39.59 o 
  18   3   1       86.99      128.78     50.38 o 
  19   3   1       23.61       65.88     53.00 o 
   1   4   1    17248.53    19543.47   1573.33 o 
   2   4   1    16456.53    19509.61   1159.75 o 
   3   4   1     8605.63     9415.47    413.04 o 
   4   4   1     3709.75     4238.37    288.66 o 
   5   4   1      597.86      741.82     38.31 o 
   6   4   1     5624.34     6128.62    407.70 o 
   7   4   1      727.55      853.49     65.10 o 
   8   4   1     1056.61     1158.77     47.55 o 
   9   4   1      187.16      185.88     24.04 o 
  10   4   1      473.71      432.00     34.48 o 
  11   4   1     1363.18     1379.02     76.26 o 
  12   4   1       59.79       44.47     22.27 o 
  13   4   1     1172.32     1211.64     69.26 o 
  14   4   1      248.76      261.04     51.40 o 
  15   4   1        9.40       -0.89     32.79 o 
  16   4   1      181.81      165.92     48.53 o 
  17   4   1       70.16       58.99     40.69 o 
  18   4   1       64.46       36.53     42.51 o 
  19   4   1       97.63      157.92     59.26 o 
   0   5   1    14113.57    16670.34    230.66 o 
   1   5   1      168.30      161.72     24.25 o 
   2   5   1     4446.86     4981.34    296.90 o 
   3   5   1     2768.94     3140.16    173.17 o 
   4   5   1      835.21      856.57     57.35 o 
   5   5   1      610.25      620.24     52.40 o 
   6   5   1     1663.32     1848.79     91.96 o 
   7   5   1      287.59      341.97     26.44 o 
   8   5   1      538.53      488.75     32.37 o 
   9   5   1      386.25      451.21     32.93 o 
  10   5   1        7.21       16.75     17.82 o 
  11   5   1      237.32      250.57     30.72 o 
  12   5   1      242.13      225.17     31.49 o 
  13   5   1     2154.24     1933.43     86.39 o 
  14   5   1       31.82       58.81     30.58 o 
  15   5   1      421.44      304.18     55.75 o 
  16   5   1       68.60       29.71     35.94 o 
  17   5   1        4.45       77.12     43.05 o 
  18   5   1      388.42      380.76     70.09 o 
  19   5   1        0.07       41.79     52.28 o 
   1   6   1    21454.11    25006.54   1980.58 o 
   2   6   1     1954.82     2236.42    140.40 o 
   3   6   1      108.58      133.10     13.22 o 
   4   6   1      336.29      350.91     23.75 o 
   5   6   1     2805.01     3171.69    179.55 o 
   6   6   1      851.15      870.53     64.02 o 
   7   6   1      213.99      197.61     23.24 o 
   8   6   1     3246.48     3303.70     80.97 o 
   9   6   1       41.50       22.17     17.71 o 
  10   6   1     1333.05     1469.21     59.41 o 
  11   6   1      623.84      651.59     44.09 o 
  12   6   1      554.04      529.95     41.89 o 
  13   6   1      831.08      854.51     54.19 o 
  14   6   1     1291.99     1095.20     71.15 o 
  15   6   1      140.40      121.60     47.68 o 
  16   6   1      193.97      187.64     53.77 o 
  17   6   1      130.88      196.90     54.60 o 
  18   6   1      107.57      130.45     51.85 o 
  19   6   1       53.53       63.48     53.94 o 
   0   7   1     9322.29    11636.60    214.77 o 
   1   7   1      943.02      907.40    104.63 o 
   2   7   1     1469.57     1556.11    119.41 o 
   3   7   1      388.86      446.12     20.64 o 
   4   7   1     2926.76     3478.30    170.58 o 
   5   7   1      280.21      318.04     25.02 o 
   6   7   1        0.18       26.24     12.27 o 
   7   7   1      154.05      147.35     15.99 o 
   8   7   1     1118.00     1201.75     66.09 o 
   9   7   1      241.93      265.67     28.76 o 
  10   7   1      101.90      102.66     24.18 o 
  11   7   1       84.78      104.84     28.95 o 
  12   7   1      355.34      397.93     38.49 o 
  13   7   1      428.04      408.12     40.63 o 
  14   7   1      327.27      290.46     38.38 o 
  15   7   1       72.05       42.58     41.88 o 
  16   7   1      176.26      187.24     53.07 o 
  17   7   1       27.83       23.77     41.02 o 
  18   7   1       20.45       56.43     47.75 o 
  19   7   1       12.24       18.51     47.20 o 
   1   8   1      400.83      401.50     40.63 o 
   2   8   1      483.74      525.07     39.06 o 
   3   8   1     5079.95     5858.37    294.31 o 
   4   8   1     3037.11     3373.88    164.65 o 
   5   8   1     2277.65     2376.69    123.83 o 
   6   8   1      758.19      831.48     54.82 o 
   7   8   1      817.08      864.82     59.05 o 
   8   8   1       34.30       51.28     19.15 o 
   9   8   1       94.74       96.42     23.24 o 
  10   8   1       21.93       14.09     21.49 o 
  11   8   1      467.66      504.52     41.18 o 
  12   8   1      699.64      670.25     48.67 o 
  13   8   1       95.33       87.98     30.21 o 
  14   8   1      177.10      185.03     41.25 o 
  15   8   1       13.35       36.07     32.08 o 
  16   8   1      140.56      154.00     51.77 o 
  17   8   1       64.99       60.13     45.80 o 
  18   8   1       12.41       70.89     52.95 o 
  19   8   1      379.73      347.92     73.31 o 
   0   9   1     2656.70     2891.65    119.84 o 
   1   9   1     1209.62     1350.80     90.03 o 
   2   9   1      315.63      313.17     22.16 o 
   3   9   1      551.22      609.02     23.32 o 
   4   9   1      300.49      343.77     22.32 o 
   5   9   1     2364.45     2789.45    176.97 o 
   6   9   1     3903.42     4105.41    189.18 o 
   7   9   1       87.10       62.79     15.23 o 
   8   9   1     1030.50     1026.16     62.63 o 
   9   9   1      117.97      124.64     24.77 o 
  10   9   1      373.15      412.03     38.41 o 
  11   9   1      208.10      201.24     31.20 o 
  12   9   1      735.82      598.40     47.00 o 
  13   9   1     1241.19     1172.50     86.09 o 
  14   9   1      548.26      531.28     49.17 o 
  15   9   1      201.98      223.21     43.73 o 
  16   9   1       26.72       43.96     46.85 o 
  17   9   1       42.86       46.32     43.51 o 
  18   9   1       28.19       61.81     46.63 o 
  19   9   1        3.04       23.62     49.81 o 
   1  10   1      942.03      968.85     76.58 o 
   2  10   1     1135.96     1294.11     87.94 o 
   3  10   1     1959.00     2029.65     99.56 o 
   4  10   1       32.55       66.56     13.51 o 
   5  10   1       69.65       61.05     15.98 o 
   6  10   1      883.96      945.29     38.04 o 
   7  10   1     1487.69     1706.21     81.09 o 
   8  10   1      157.33      176.57     20.45 o 
   9  10   1     3417.68     3341.97    118.49 o 
  10  10   1      540.86      580.02     42.53 o 
  11  10   1     1845.39     1836.01     72.04 o 
  12  10   1      541.56      478.02     43.34 o 
  13  10   1       37.62       62.45     30.53 o 
  14  10   1       23.30       13.12     28.65 o 
  15  10   1       74.50       67.68     36.81 o 
  16  10   1       13.71       39.69     43.28 o 
  17  10   1       21.68       28.00     43.76 o 
  18  10   1       14.11       60.51     50.57 o 
   0  11   1      892.60      832.81    110.39 o 
   1  11   1     1861.38     1899.58     58.70 o 
   2  11   1      784.38      850.20     52.33 o 
   3  11   1      710.82      677.12     48.55 o 
   4  11   1     1157.95     1205.84     64.27 o 
   5  11   1     1507.41     1826.49     66.72 o 
   6  11   1     1372.16     1418.06     71.03 o 
   7  11   1      553.21      579.20     30.53 o 
   8  11   1      234.92      219.46     23.44 o 
   9  11   1      191.54      241.46     30.93 o 
  10  11   1     1019.12     1030.16     55.09 o 
  11  11   1       26.93       27.81     26.34 o 
  12  11   1      440.71      389.48     41.92 o 
  13  11   1       39.70       44.48     29.11 o 
  14  11   1        8.72        9.37     27.88 o 
  15  11   1      253.32      253.99     41.53 o 
  16  11   1        0.17       33.04     36.10 o 
  17  11   1       80.05       67.93     47.42 o 
  18  11   1       81.10        4.30     70.01 o 
   1  12   1      644.80      612.56     33.41 o 
   2  12   1      763.46      816.04     45.28 o 
   3  12   1      144.15      185.03     15.73 o 
   4  12   1     7179.76     7352.29    331.89 o 
   5  12   1       18.58       53.26     15.96 o 
   6  12   1      118.96      114.86     19.49 o 
   7  12   1      150.61      136.39     20.93 o 
   8  12   1      226.47      221.43     28.84 o 
   9  12   1      118.49      148.19     27.91 o 
  10  12   1       98.71       85.31     27.37 o 
  11  12   1      850.66      815.79     53.04 o 
  12  12   1      299.97      345.40     40.78 o 
  13  12   1       98.09      126.79     33.63 o 
  14  12   1      175.30      213.77     39.83 o 
  15  12   1      112.10      102.21     42.48 o 
  16  12   1       33.18       84.61     55.38 o 
  17  12   1        6.98      111.68     76.89 o 
  18  12   1       68.19      103.09     76.89 o 
   0  13   1     3014.44     2976.61    218.85 o 
   1  13   1     2049.91     2082.31     85.62 o 
   2  13   1      837.23      830.66     52.76 o 
   3  13   1     1257.74     1226.18     85.15 o 
   4  13   1      841.86      825.48     47.60 o 
   5  13   1       67.14       94.60     17.56 o 
   6  13   1      647.78      634.42     32.37 o 
   7  13   1      171.76      193.74     23.02 o 
   8  13   1       58.22       42.49     22.52 o 
   9  13   1     1043.52     1023.84     65.21 o 
  10  13   1      350.22      372.28     38.89 o 
  11  13   1      120.48       92.21     30.44 o 
  12  13   1      206.09      256.75     56.95 o 
  13  13   1       42.39       14.60     32.81 o 
  14  13   1       83.18       54.77     41.41 o 
  15  13   1       42.54       78.36     41.63 o 
  16  13   1       26.52       86.57     51.13 o 
  17  13   1        3.50       26.13     49.63 o 
  18  13   1        6.12        6.44     76.89 o 
   1  14   1      708.96      816.20     43.87 o 
   2  14   1     2544.01     2622.84    109.49 o 
   3  14   1      200.14      218.05     25.07 o 
   4  14   1       30.89       62.36     20.85 o 
   5  14   1      183.42      204.63     27.90 o 
   6  14   1       81.20       98.37     24.86 o 
   7  14   1      707.15      816.65     60.39 o 
   8  14   1      539.80      572.47     50.85 o 
   9  14   1     3070.94     3012.48    130.87 o 
  10  14   1       36.04       71.23     34.88 o 
  11  14   1      810.13      875.45     67.42 o 
  12  14   1      256.82      276.05     48.60 o 
  13  14   1       78.94       82.41     37.39 o 
  14  14   1       98.96      118.11     43.80 o 
  15  14   1      222.44      190.29     60.95 o 
  16  14   1        9.64       51.90     50.87 o 
  17  14   1       52.95       89.52     56.57 o 
   0  15   1      959.74      861.64     53.58 o 
   1  15   1       17.66       42.93     16.33 o 
   2  15   1      689.54      653.41     38.87 o 
   3  15   1      937.53      937.24     44.94 o 
   4  15   1       96.41      106.62     23.31 o 
   5  15   1      383.76      424.99     36.06 o 
   6  15   1       61.94      124.61     26.80 o 
   7  15   1      397.70      395.15     48.10 o 
   8  15   1      191.95      226.50     40.12 o 
   9  15   1      751.74      785.58     61.55 o 
  10  15   1     1280.95     1342.61     79.46 o 
  11  15   1       69.99       16.92     33.16 o 
  12  15   1      339.57      290.11     49.73 o 
  13  15   1      128.39      120.38     42.19 o 
  14  15   1      113.15      114.26     46.87 o 
  15  15   1       34.81       57.26     42.99 o 
  16  15   1      101.16      177.01     59.83 o 
  17  15   1      153.57      218.76     62.86 o 
   1  16   1      182.63      198.63     19.79 o 
   2  16   1     1176.05     1177.31     50.23 o 
   3  16   1      116.24      174.64     26.61 o 
   4  16   1      221.38      267.24     30.88 o 
   5  16   1      464.98      503.77     39.12 o 
   6  16   1        9.15       21.88     23.24 o 
   7  16   1       49.45       73.31     25.87 o 
   8  16   1      292.83      330.30     43.42 o 
   9  16   1      115.68      119.57     36.37 o 
  10  16   1      123.18      138.47     40.00 o 
  11  16   1       14.35       25.32     34.57 o 
  12  16   1       27.66       51.00     38.16 o 
  13  16   1       20.97       32.56     38.92 o 
  14  16   1       44.36       70.53     44.60 o 
  15  16   1       33.63       69.42     46.38 o 
  16  16   1       65.68       50.57     50.27 o 
  17  16   1       21.67       52.09     50.93 o 
   0  17   1     1914.60     1896.90     82.37 o 
   1  17   1      386.43      392.49     26.46 o 
   2  17   1       81.76       91.62     21.67 o 
   3  17   1      146.00      121.74     24.72 o 
   4  17   1       22.79       31.30     22.49 o 
   5  17   1      812.14      819.74     52.75 o 
   6  17   1       25.69       41.78     24.37 o 
   7  17   1       18.98       34.14     26.16 o 
   8  17   1      130.06      133.56     37.13 o 
   9  17   1        2.39       -0.04     30.91 o 
  10  17   1       22.56       81.76     38.69 o 
  11  17   1      934.30      961.43     73.73 o 
  12  17   1       84.12       56.95     39.14 o 
  13  17   1      293.87      344.16     54.16 o 
  14  17   1       37.78       92.70     47.62 o 
  15  17   1        1.93       62.18     45.42 o 
  16  17   1       43.29      121.13     58.15 o 
   1  18   1      261.32      270.51     23.61 o 
   2  18   1      137.89      161.09     26.63 o 
   3  18   1      634.32      591.05     41.14 o 
   4  18   1      305.75      349.89     35.34 o 
   5  18   1       50.93       60.76     25.95 o 
   6  18   1       42.36       44.57     26.41 o 
   7  18   1       34.07       42.16     28.30 o 
   8  18   1      520.65      576.66     56.50 o 
   9  18   1       80.22       73.41     37.15 o 
  10  18   1      115.29      127.33     40.40 o 
  11  18   1       52.15       19.14     35.82 o 
  12  18   1       17.05       43.79     38.43 o 
  13  18   1       37.20       66.83     41.75 o 
  14  18   1       18.92       -9.86     38.33 o 
  15  18   1        0.12       25.61     44.85 o 
  16  18   1      197.91      226.55     69.49 o 
   0  19   1      146.66      150.51     44.37 o 
   1  19   1      135.64      132.09     37.60 o 
   2  19   1     1395.90     1299.05     79.30 o 
   3  19   1     1569.50     1699.73    148.33 o 
   4  19   1       40.68       60.49     26.83 o 
   5  19   1       29.18       38.20     26.16 o 
   6  19   1      942.07      958.12     65.73 o 
   7  19   1       60.54       62.17     32.55 o 
   8  19   1       67.80       88.06     35.26 o 
   9  19   1       79.12      143.32     39.71 o 
  10  19   1       11.59       16.82     35.48 o 
  11  19   1      407.24      452.72     58.74 o 
  12  19   1       38.04       22.41     38.86 o 
  13  19   1       64.01      131.50     48.70 o 
  14  19   1       36.17       58.48     42.80 o 
  15  19   1       36.03       62.74     47.94 o 
   1  20   1      360.38      416.97     49.29 o 
   2  20   1       40.47        2.46     29.51 o 
   3  20   1      638.44      526.04     53.58 o 
   4  20   1      398.82      453.87     53.52 o 
   5  20   1      120.27      104.12     38.21 o 
   6  20   1       68.15       59.84     28.71 o 
   7  20   1      179.50      187.92     40.55 o 
   8  20   1       21.59       31.05     34.01 o 
   9  20   1       65.18       26.12     35.31 o 
  10  20   1       40.45       40.51     38.62 o 
  11  20   1       23.78       18.08     39.31 o 
  12  20   1        7.31       28.06     41.09 o 
  13  20   1      131.96      159.00     50.16 o 
  14  20   1      136.68      177.14     52.72 o 
  15  20   1        4.79       57.46     47.54 o 
   0  21   1       19.09        9.48     38.13 o 
   1  21   1      301.55      282.62     46.92 o 
   2  21   1     2590.49     2329.38    138.60 o 
   3  21   1      135.20      174.26     43.04 o 
   4  21   1       27.37       18.16     34.77 o 
   5  21   1      569.47      540.31     55.93 o 
   6  21   1       14.20       12.21     35.36 o 
   7  21   1       10.88      -21.15     43.24 o 
   8  21   1        4.28       34.44     50.95 o 
   9  21   1       36.77       56.00     56.55 o 
  10  21   1        5.57      -10.26     51.77 o 
  11  21   1      120.58       57.49     56.16 o 
  12  21   1      262.94      324.21     58.14 o 
  13  21   1       65.68       64.77     46.88 o 
  14  21   1       52.07       64.88     45.83 o 
   1  22   1      119.17       81.54     37.37 o 
   2  22   1      147.32      159.39     41.46 o 
   3  22   1      529.80      419.26     51.98 o 
   4  22   1      437.12      348.86     49.67 o 
   5  22   1      150.43      192.09     42.33 o 
   6  22   1       28.70      -22.89     32.95 o 
   7  22   1      316.11      328.89     68.40 o 
   8  22   1       35.49        3.68     49.76 o 
   9  22   1       63.64       91.05     58.20 o 
  10  22   1       10.07        8.09     57.79 o 
  11  22   1       23.16      -35.71     56.25 o 
  12  22   1        2.25       36.29     62.78 o 
  13  22   1        3.65       -7.85     49.48 o 
  14  22   1        2.76        9.40     56.44 o 
   0  23   1      229.44      189.83     50.36 o 
   1  23   1     1114.20      982.50     59.52 o 
   2  23   1       26.76       44.27     35.73 o 
   3  23   1      193.63      202.97     44.56 o 
   4  23   1       64.93       44.77     36.27 o 
   5  23   1       41.94       53.51     36.51 o 
   6  23   1        1.36      -12.57     35.57 o 
   7  23   1       10.25       14.38     48.61 o 
   8  23   1       45.41        6.41     54.91 o 
   9  23   1        3.77       19.14     53.02 o 
  10  23   1        8.52        5.64     52.66 o 
  11  23   1       60.45       40.09     60.18 o 
  12  23   1      100.39      185.51     73.24 o 
  13  23   1       26.12       96.42     66.10 o 
   1  24   1      129.50      106.78     33.76 o 
   2  24   1      196.39      204.22     44.59 o 
   3  24   1      180.74      163.58     43.58 o 
   4  24   1       76.97       86.77     38.96 o 
   5  24   1       19.51       10.33     35.73 o 
   6  24   1       29.69       56.30     49.84 o 
   7  24   1       14.81       -5.97     46.65 o 
   8  24   1       14.63       -6.82     50.22 o 
   9  24   1       47.73       33.97     54.09 o 
  10  24   1       27.80       22.29     56.10 o 
  11  24   1        2.04       27.12     64.25 o 
  12  24   1        6.91      -12.30     56.10 o 
   0  25   1        4.85       26.53     41.52 o 
   1  25   1        9.22       16.62     31.28 o 
   2  25   1      100.90       54.59     38.35 o 
   3  25   1      257.94      290.95     50.49 o 
   4  25   1       88.67       59.99     38.98 o 
   5  25   1       72.87       55.99     40.12 o 
   6  25   1      126.15      114.44     58.77 o 
   7  25   1       27.75       15.06     50.46 o 
   8  25   1        7.19      -17.14     48.99 o 
   9  25   1        2.03      -13.72     54.72 o 
  10  25   1      117.47      132.52     63.01 o 
  11  25   1       48.43       85.97     66.06 o 
  12  25   1       19.49       23.58     61.89 o 
   1  26   1      149.16      139.07     46.29 o 
   2  26   1      129.57      116.78     43.32 o 
   3  26   1       54.41       61.73     41.29 o 
   4  26   1        4.09       32.56     39.24 o 
   5  26   1      143.59      193.54     47.33 o 
   6  26   1       24.42       55.06     56.70 o 
   7  26   1      110.57       78.94     54.85 o 
   8  26   1       89.31      197.86     64.13 o 
   9  26   1       55.59       42.35     59.94 o 
  10  26   1        8.48       82.16     66.84 o 
  11  26   1       11.57       44.47     63.48 o 
   0  27   1      248.17      361.24    103.52 o 
   1  27   1      489.50      482.45     78.02 o 
   2  27   1      210.03      230.90     63.26 o 
   3  27   1       76.75      132.13     58.16 o 
   4  27   1       16.50       64.20     43.47 o 
   5  27   1       36.35       59.45     46.29 o 
   6  27   1       26.49       66.34     59.51 o 
   7  27   1        0.37       76.56     59.38 o 
   8  27   1       10.88       34.84     59.53 o 
   9  27   1       29.69       21.72     64.31 o 
  10  27   1        0.02       -8.09     56.51 o 
   1  28   1        9.19       78.55     59.92 o 
   2  28   1       87.70      148.75     59.56 o 
   3  28   1      127.55      165.18     62.73 o 
   4  28   1       74.47      129.54     57.52 o 
   5  28   1       29.44       86.77     94.50 o 
   6  28   1       25.40       24.91    102.66 o 
   7  28   1       38.95       20.19     94.93 o 
   8  28   1        8.45       19.73     60.28 o 
   9  28   1       15.41       41.90     62.57 o 
   0  29   1        2.06       77.32     80.32 o 
   1  29   1       28.61      108.52     59.11 o 
   2  29   1        5.62       14.17     53.69 o 
   3  29   1        8.71       55.97     58.06 o 
   4  29   1       14.33       57.23     56.70 o 
   5  29   1       13.23       70.01     95.79 o 
   6  29   1       23.17       87.20     97.08 o 
   7  29   1       21.00       30.50     91.92 o 
   1  30   1       29.85       38.60     61.62 o 
   2  30   1       16.16      100.24     59.31 o 
   3  30   1       21.04      127.69     64.79 o 
   4  30   1        7.24        9.58     60.89 o 
   5  30   1       15.58      121.13    112.54 o 
   6  30   1       44.25       76.46    103.95 o 
   0  31   1       34.11       51.54     86.34 o 
   1  31   1       21.76       18.18     59.93 o 
   2  31   1       13.83       45.07     65.15 o 
   3  31   1        0.92       30.93     65.00 o 
   2   0   2     7235.46     7251.49    221.86 o 
   4   0   2     1171.64     1286.94     92.78 o 
   6   0   2      551.27      629.05     44.19 o 
   8   0   2     1928.32     2174.89     90.13 o 
  10   0   2      118.16      142.99     41.02 o 
  12   0   2       99.78       79.03     48.11 o 
  14   0   2      354.52      280.03     50.15 o 
  16   0   2      817.78      798.51    119.41 o 
  18   0   2      137.19      158.07     80.75 o 
   2   1   2     8289.66     8134.68     81.06 o 
   3   1   2      831.47      771.64     40.61 o 
   4   1   2      109.42      116.04     17.44 o 
   5   1   2     3150.21     3443.43    155.55 o 
   6   1   2      655.50      714.08     33.23 o 
   7   1   2     1048.52     1112.89     43.76 o 
   8   1   2     2435.93     2768.43    112.65 o 
   9   1   2      190.69      249.41     27.22 o 
  10   1   2      710.66      737.15     44.07 o 
  11   1   2      657.74      627.76     43.40 o 
  12   1   2      218.50      209.11     29.39 o 
  13   1   2       15.95       30.58     26.88 o 
  14   1   2        1.24       -6.01     22.25 o 
  15   1   2       17.48       27.11     36.10 o 
  16   1   2      108.58      111.46     54.34 o 
  17   1   2       14.22       39.50     42.36 o 
  18   1   2       84.43      131.69     54.07 o 
  19   1   2      297.21      313.52     71.83 o 
   2   2   2     6822.23     6558.01    144.33 o 
   3   2   2     2655.46     2776.60    108.19 o 
   4   2   2       73.65       77.59     13.07 o 
   5   2   2     1019.89      986.33     35.67 o 
   6   2   2     2244.94     2502.17     68.26 o 
   7   2   2     1080.33     1059.43     42.68 o 
   8   2   2       84.46       72.62     18.66 o 
   9   2   2      758.33      792.13     42.76 o 
  10   2   2      302.26      317.56     30.69 o 
  11   2   2      778.67      716.74     45.07 o 
  12   2   2      171.22      170.68     27.75 o 
  13   2   2      998.26      904.82     91.32 o 
  14   2   2      471.55      437.69     48.78 o 
  15   2   2      105.45      122.91     44.27 o 
  16   2   2        6.93       26.19     34.89 o 
  17   2   2      121.52      124.77     49.07 o 
  18   2   2       38.05       70.90     52.16 o 
  19   2   2       57.96      128.18     58.02 o 
   1   3   2    30104.62    29743.74    282.21 o 
   2   3   2     2584.02     2528.39     82.95 o 
   3   3   2      846.96      880.84     26.15 o 
   4   3   2     1444.51     1478.43    100.38 o 
   5   3   2      671.73      714.20     54.25 o 
   6   3   2      165.05      161.77     18.49 o 
   7   3   2      888.26      929.27     56.24 o 
   8   3   2      495.14      546.68     34.41 o 
   9   3   2      788.71      827.61     68.94 o 
  10   3   2      481.90      490.65     42.59 o 
  11   3   2      193.51      200.14     28.17 o 
  12   3   2      120.32       96.96     25.12 o 
  13   3   2      647.04      623.77     46.38 o 
  14   3   2       47.18       31.65     29.47 o 
  15   3   2      118.51      131.39     46.71 o 
  16   3   2       17.52       14.77     36.25 o 
  17   3   2       22.40       46.77     41.05 o 
  18   3   2       91.83      110.06     49.02 o 
  19   3   2       18.25       45.75     53.15 o 
   0   4   2    24568.89    26554.43    328.17 o 
   1   4   2     7805.17     8468.09    311.84 o 
   2   4   2      907.13      969.09     42.61 o 
   3   4   2     1252.15     1301.26     55.42 o 
   4   4   2      299.42      336.94     20.46 o 
   5   4   2      287.30      319.25     27.84 o 
   6   4   2      300.37      296.49     27.28 o 
   7   4   2      146.03      204.11     23.21 o 
   8   4   2      207.25      219.61     24.68 o 
   9   4   2      995.98     1017.59     55.18 o 
  10   4   2        8.24        3.94     16.00 o 
  11   4   2      155.06      137.19     25.28 o 
  12   4   2     1365.79     1330.11     62.44 o 
  13   4   2      263.68      251.69     35.15 o 
  14   4   2       92.33       93.99     28.55 o 
  15   4   2      405.31      387.48     48.95 o 
  16   4   2      101.87      138.62     44.03 o 
  17   4   2       51.61      132.79     46.13 o 
  18   4   2      101.08      152.36     57.71 o 
  19   4   2       46.75       83.57     56.94 o 
   1   5   2    10339.80    11026.22    535.68 o 
   2   5   2     1561.92     1619.49     96.46 o 
   3   5   2     2797.40     3133.80    204.32 o 
   4   5   2     2407.80     2827.83    193.52 o 
   5   5   2      362.64      381.21     34.16 o 
   6   5   2     2094.82     2220.26    129.33 o 
   7   5   2     4030.62     4347.53    332.75 o 
   8   5   2      688.77      716.06     39.69 o 
   9   5   2      267.20      278.94     28.41 o 
  10   5   2       59.49       58.67     20.66 o 
  11   5   2       82.81      111.92     25.29 o 
  12   5   2      305.33      283.11     33.75 o 
  13   5   2       59.49       43.94     24.33 o 
  14   5   2       67.92       40.98     25.10 o 
  15   5   2      106.60      103.43     30.60 o 
  16   5   2       75.26       91.23     43.47 o 
  17   5   2      244.87      214.34     79.46 o 
  18   5   2       67.34       97.90     51.48 o 
  19   5   2       17.65       -0.96     52.73 o 
   0   6   2     6846.81     7396.63    173.96 o 
   1   6   2     1059.33     1152.16     77.52 o 
   2   6   2      682.33      840.34     59.38 o 
   3   6   2     3277.41     3852.34    305.68 o 
   4   6   2     1325.67     1471.29    109.16 o 
   5   6   2     3467.22     3978.16    183.26 o 
   6   6   2     2113.00     2163.94    124.35 o 
   7   6   2      477.20      498.92     32.65 o 
   8   6   2       78.00       84.57     19.51 o 
   9   6   2      160.62      164.55     25.13 o 
  10   6   2      497.44      519.60     38.90 o 
  11   6   2      415.30      419.17     37.66 o 
  12   6   2     1387.75     1265.42     62.19 o 
  13   6   2      523.52      473.73     43.34 o 
  14   6   2       43.32       21.61     24.45 o 
  15   6   2       62.87       68.99     29.25 o 
  16   6   2      134.34      132.59     47.07 o 
  17   6   2        2.61        7.85     41.82 o 
  18   6   2       46.15       32.58     46.85 o 
  19   6   2        1.18       27.33     54.39 o 
   1   7   2     1350.39     1406.63     94.99 o 
   2   7   2     1969.04     2160.40    134.26 o 
   3   7   2       25.25       59.73     16.67 o 
   4   7   2     1549.59     1826.89    143.66 o 
   5   7   2     1623.78     1948.48    125.71 o 
   6   7   2     1096.87     1146.22     61.57 o 
   7   7   2      860.29      897.49     78.54 o 
   8   7   2       13.07       31.86     17.86 o 
   9   7   2      878.44      938.48     56.59 o 
  10   7   2      820.79      819.47     46.95 o 
  11   7   2      828.76      774.98     48.60 o 
  12   7   2       92.21      130.49     29.82 o 
  13   7   2      278.33      254.24     35.94 o 
  14   7   2      527.61      493.17     55.27 o 
  15   7   2       40.03       23.57     28.07 o 
  16   7   2       19.45       74.69     35.04 o 
  17   7   2      130.20      173.10     55.46 o 
  18   7   2       30.16       30.82     48.50 o 
   0   8   2      404.85      539.93     54.98 o 
   1   8   2      172.90      218.94     16.08 o 
   2   8   2      185.52      216.34     29.06 o 
   3   8   2     1598.09     1943.43    122.74 o 
   4   8   2     1430.92     1752.06    119.79 o 
   5   8   2     3079.85     3551.65    198.38 o 
   6   8   2      379.96      465.23     32.74 o 
   7   8   2     2125.64     2253.60    170.12 o 
   8   8   2      121.53      105.11     22.25 o 
   9   8   2      181.50      194.08     27.05 o 
  10   8   2       69.84       64.14     23.03 o 
  11   8   2       33.73       67.38     24.77 o 
  12   8   2      955.08      833.73     53.24 o 
  13   8   2       12.93       19.76     25.35 o 
  14   8   2      100.94      149.86     33.01 o 
  15   8   2       21.10       34.57     27.88 o 
  16   8   2      251.71      272.02     48.39 o 
  17   8   2      154.22      167.37     54.57 o 
  18   8   2       26.98       49.28     47.34 o 
   1   9   2       93.38      115.37     18.46 o 
   2   9   2      682.43      701.16     43.66 o 
   3   9   2     1415.09     1776.50    132.98 o 
   4   9   2     1356.28     1720.04    119.64 o 
   5   9   2      243.62      261.60     20.23 o 
   6   9   2      657.90      679.99     39.27 o 
   7   9   2      557.48      566.19     35.40 o 
   8   9   2     2497.92     2692.87    160.08 o 
   9   9   2      219.25      223.53     28.94 o 
  10   9   2      101.09       96.23     25.99 o 
  11   9   2      236.35      209.99     32.21 o 
  12   9   2      408.60      392.09     41.01 o 
  13   9   2      195.38      195.36     36.40 o 
  14   9   2       91.27       86.27     31.29 o 
  15   9   2      164.87      129.03     34.09 o 
  16   9   2      219.54      261.77     47.61 o 
  17   9   2       21.68       21.19     36.81 o 
  18   9   2       10.95       55.58     51.24 o 
   0  10   2      403.22      639.15     67.44 o 
   1  10   2     1025.85     1122.01    154.18 o 
   2  10   2      392.71      394.67     35.90 o 
   3  10   2     2042.35     2378.88    149.47 o 
   4  10   2     1720.96     2063.44    158.40 o 
   5  10   2      366.51      456.93     50.93 o 
   6  10   2      332.07      364.28     25.05 o 
   7  10   2      205.64      204.27     31.38 o 
   8  10   2      515.08      568.26     41.91 o 
   9  10   2      138.39      157.35     33.11 o 
  10  10   2      309.18      290.15     34.50 o 
  11  10   2     1640.57     1700.63     71.54 o 
  12  10   2     1336.65     1294.85     66.05 o 
  13  10   2      731.98      715.03     53.19 o 
  14  10   2       42.88       12.46     27.19 o 
  15  10   2       67.90       78.38     32.87 o 
  16  10   2       65.56       80.79     34.02 o 
  17  10   2        4.39        9.40     52.81 o 
  18  10   2        9.64        5.58     81.18 o 
   1  11   2     3488.27     3865.07    367.89 o 
   2  11   2      756.50      916.96     82.89 o 
   3  11   2      454.02      456.75     24.00 o 
   4  11   2      901.49     1063.47     68.93 o 
   5  11   2       19.05       49.99     15.18 o 
   6  11   2      499.72      562.37     37.55 o 
   7  11   2      336.29      362.43     32.24 o 
   8  11   2      912.50      942.42    113.77 o 
   9  11   2       48.57       31.68     22.27 o 
  10  11   2      109.40      108.51     28.30 o 
  11  11   2      122.85       93.72     29.56 o 
  12  11   2       37.03       43.60     27.43 o 
  13  11   2      170.87      183.24     35.56 o 
  14  11   2       39.84       64.98     36.52 o 
  15  11   2       16.35       -2.31     34.51 o 
  16  11   2       53.32       54.73     40.91 o 
  17  11   2      140.15      191.23     64.03 o 
  18  11   2        6.40      -13.32     81.18 o 
   0  12   2     1531.60     1930.77    118.12 o 
   1  12   2      531.89      702.48     55.64 o 
   2  12   2      903.93      855.17     67.83 o 
   3  12   2      619.19      633.62     36.78 o 
   4  12   2      747.53      763.33     29.33 o 
   5  12   2      639.77      698.49     44.73 o 
   6  12   2     1410.43     1557.53     98.75 o 
   7  12   2       16.88       50.17     20.62 o 
   8  12   2      107.47      140.07     33.18 o 
   9  12   2      194.83      241.20     39.34 o 
  10  12   2      452.59      443.18     49.58 o 
  11  12   2       69.60       71.15     34.08 o 
  12  12   2      455.51      469.27     54.56 o 
  13  12   2      381.66      359.24     57.07 o 
  14  12   2       33.76      102.97     39.43 o 
  15  12   2       25.44        7.73     35.69 o 
  16  12   2      114.61      126.56     46.57 o 
  17  12   2       73.26       88.54     57.40 o 
   1  13   2     2351.42     2713.98    298.22 o 
   2  13   2      408.13      387.37     50.03 o 
   3  13   2       60.76       66.69     19.57 o 
   4  13   2      291.89      348.84     30.40 o 
   5  13   2      514.01      548.23     36.99 o 
   6  13   2      474.74      471.72     36.95 o 
   7  13   2      525.62      548.51     63.08 o 
   8  13   2      405.91      386.59     45.01 o 
   9  13   2      242.38      340.03     44.32 o 
  10  13   2     1071.61     1141.83     72.89 o 
  11  13   2       25.71       10.50     34.64 o 
  12  13   2       51.91       39.04     35.84 o 
  13  13   2       42.95       56.63     37.35 o 
  14  13   2       88.25       98.21     39.81 o 
  15  13   2        1.73       16.99     38.03 o 
  16  13   2      131.99      106.51     46.51 o 
  17  13   2      108.24      146.79     63.00 o 
   0  14   2     2056.77     2098.82    196.73 o 
   1  14   2      144.34      131.61     25.70 o 
   2  14   2       37.92       34.45     18.15 o 
   3  14   2      119.25      106.25     22.84 o 
   4  14   2      473.70      500.04     36.21 o 
   5  14   2      235.28      273.41     30.92 o 
   6  14   2      122.95      123.78     27.24 o 
   7  14   2      130.54      148.66     33.81 o 
   8  14   2      230.06      223.99     39.16 o 
   9  14   2       68.18       57.93     33.96 o 
  10  14   2       31.75       65.46     33.47 o 
  11  14   2      513.99      422.89     54.30 o 
  12  14   2      187.97      174.52     44.80 o 
  13  14   2      106.23       98.70     41.46 o 
  14  14   2       76.36       77.76     39.25 o 
  15  14   2       50.80       75.69     42.28 o 
  16  14   2        2.42       32.89     43.92 o 
  17  14   2        0.87       45.48     51.02 o 
   1  15   2      352.90      408.65     37.79 o 
   2  15   2      464.46      459.10     35.17 o 
   3  15   2      828.11      875.43     46.11 o 
   4  15   2      984.93      983.66     55.74 o 
   5  15   2      582.33      608.65     41.74 o 
   6  15   2      353.36      384.31     36.27 o 
   7  15   2      422.36      460.83     47.82 o 
   8  15   2       48.49       61.74     33.77 o 
   9  15   2      551.29      558.01     70.27 o 
  10  15   2      589.23      629.05     60.51 o 
  11  15   2      476.55      483.67     57.03 o 
  12  15   2       66.99       49.58     40.46 o 
  13  15   2       23.60       24.65     35.31 o 
  14  15   2        4.00      -30.72     35.26 o 
  15  15   2       70.95      129.48     45.31 o 
  16  15   2       86.37       91.39     45.57 o 
  17  15   2        3.90       41.46     54.58 o 
   0  16   2     1309.38     1184.43    119.84 o 
   1  16   2      583.43      571.73     45.59 o 
   2  16   2      444.27      475.22     56.73 o 
   3  16   2       72.14       48.64     22.19 o 
   4  16   2       82.39       83.17     24.98 o 
   5  16   2      107.56      113.40     29.68 o 
   6  16   2      483.79      534.36     42.80 o 
   7  16   2      328.61      337.13     43.84 o 
   8  16   2      492.52      523.29     53.65 o 
   9  16   2      102.84      121.23     40.07 o 
  10  16   2      303.59      316.21     50.31 o 
  11  16   2       15.78        8.60     33.02 o 
  12  16   2      136.30      188.30     45.25 o 
  13  16   2      128.42      130.93     44.13 o 
  14  16   2       33.26       25.56     38.78 o 
  15  16   2       39.74       74.47     45.15 o 
  16  16   2       32.52       69.97     47.27 o 
   1  17   2       90.07       62.13     22.50 o 
   2  17   2      357.76      351.76     34.08 o 
   3  17   2       82.15       77.94     22.49 o 
   4  17   2       43.14       29.20     23.25 o 
   5  17   2      131.64      150.00     29.74 o 
   6  17   2       95.14       56.23     36.13 o 
   7  17   2      170.83      156.71     36.99 o 
   8  17   2      109.40      105.74     35.78 o 
   9  17   2       59.15       73.34     40.34 o 
  10  17   2      208.93      202.68     44.86 o 
  11  17   2      385.34      424.42     56.44 o 
  12  17   2       75.20       92.07     40.01 o 
  13  17   2      327.74      320.43     55.11 o 
  14  17   2       40.57       65.08     41.31 o 
  15  17   2       59.34      108.04     47.22 o 
  16  17   2       66.09       45.66     46.82 o 
   0  18   2       67.71       45.13     32.22 o 
   1  18   2       23.53       17.28     17.39 o 
   2  18   2      146.20      180.83     28.25 o 
   3  18   2       30.26       30.96     21.91 o 
   4  18   2     1099.22     1053.30     55.49 o 
   5  18   2       73.10       76.53     25.51 o 
   6  18   2      763.17      731.60     69.98 o 
   7  18   2      136.35      191.10     39.99 o 
   8  18   2      122.33      100.92     37.26 o 
   9  18   2      479.79      429.83     55.40 o 
  10  18   2      152.06      225.24     48.03 o 
  11  18   2       65.82      112.19     44.28 o 
  12  18   2      178.58      154.90     44.40 o 
  13  18   2      138.14      149.12     47.51 o 
  14  18   2      143.87      218.71     52.55 o 
  15  18   2       13.55      -17.16     48.60 o 
   1  19   2       23.69        8.67     17.04 o 
   2  19   2      120.04      127.72     27.55 o 
   3  19   2      329.49      390.41     38.20 o 
   4  19   2     1471.17     1442.26     65.09 o 
   5  19   2        6.27       14.42     24.88 o 
   6  19   2       18.31       -0.03     28.19 o 
   7  19   2      100.37       66.47     35.90 o 
   8  19   2       41.69       68.73     35.69 o 
   9  19   2       46.29       65.67     36.17 o 
  10  19   2       29.89      -35.50     36.68 o 
  11  19   2       61.21       93.56     42.19 o 
  12  19   2        2.76       23.58     38.42 o 
  13  19   2       38.67       84.34     42.61 o 
  14  19   2       34.41       22.21     44.24 o 
  15  19   2        0.14        2.46     49.28 o 
   0  20   2      167.44      228.44     42.67 o 
   1  20   2      808.55      775.14     51.84 o 
   2  20   2       63.03       94.58     25.67 o 
   3  20   2      297.30      311.49     36.13 o 
   4  20   2       58.36       41.56     25.05 o 
   5  20   2      210.88      211.15     34.07 o 
   6  20   2      132.58      102.23     35.84 o 
   7  20   2       41.71       23.75     32.83 o 
   8  20   2        3.31       43.68     35.30 o 
   9  20   2       38.49       28.38     36.68 o 
  10  20   2       73.83       62.95     39.69 o 
  11  20   2       63.10       78.48     39.84 o 
  12  20   2        2.15       -4.14     40.79 o 
  13  20   2       14.86       20.99     42.18 o 
  14  20   2       11.08       51.88     44.99 o 
   1  21   2       21.46       -8.61     31.82 o 
   2  21   2      188.34      179.96     42.14 o 
   3  21   2      151.09      148.44     41.45 o 
   4  21   2        6.46       13.94     25.84 o 
   5  21   2       83.26       82.06     28.66 o 
   6  21   2      417.99      451.68     51.86 o 
   7  21   2        0.49       19.02     34.29 o 
   8  21   2       19.79       -0.88     32.91 o 
   9  21   2        5.92       27.81     36.92 o 
  10  21   2      220.11      273.25     50.20 o 
  11  21   2      123.69      181.23     50.24 o 
  12  21   2       65.74       77.99     44.39 o 
  13  21   2       46.82       42.09     45.41 o 
  14  21   2       50.04      107.49     49.50 o 
   0  22   2      102.47      103.64     43.74 o 
   1  22   2       37.39       28.75     32.74 o 
   2  22   2       45.85       47.77     35.69 o 
   3  22   2       41.25       60.81     36.67 o 
   4  22   2       16.90       44.51     36.27 o 
   5  22   2      478.51      526.63     74.53 o 
   6  22   2       96.94       86.82     49.96 o 
   7  22   2       28.92       63.21     51.72 o 
   8  22   2       67.72       91.03     57.01 o 
   9  22   2      134.12      222.56     48.77 o 
  10  22   2       71.28       50.68     41.97 o 
  11  22   2        4.86       23.58     42.31 o 
  12  22   2        4.84        7.27     43.78 o 
  13  22   2       35.68       28.64     45.80 o 
   1  23   2       12.08       80.47     39.78 o 
   2  23   2      277.27      268.94     56.29 o 
   3  23   2       78.49       32.29     34.88 o 
   4  23   2       35.32       40.78     36.65 o 
   5  23   2      347.15      332.24     64.22 o 
   6  23   2       76.91        8.25     46.97 o 
   7  23   2       50.26       49.83     51.94 o 
   8  23   2       14.32       -9.91     48.37 o 
   9  23   2        5.85       15.15     53.64 o 
  10  23   2      210.88      239.03     71.22 o 
  11  23   2       18.06       -2.19     58.42 o 
  12  23   2        6.89       24.93     59.78 o 
  13  23   2       16.81      -11.62     61.58 o 
   0  24   2      243.19      145.60     61.85 o 
   1  24   2      106.58      171.27     36.63 o 
   2  24   2       54.25       99.30     40.50 o 
   3  24   2       45.66       63.20     38.21 o 
   4  24   2       15.26       37.27     39.82 o 
   5  24   2      145.51      121.93     52.28 o 
   6  24   2       20.19       -8.51     43.58 o 
   7  24   2       28.22       27.24     51.87 o 
   8  24   2       34.16       20.56     54.91 o 
   9  24   2       43.86       53.76     64.43 o 
  10  24   2       11.25        2.05     57.18 o 
  11  24   2       33.36       82.19     63.40 o 
  12  24   2       12.03       26.70     60.44 o 
   1  25   2      115.93      164.11     39.22 o 
   2  25   2       50.36       60.84     39.48 o 
   3  25   2      208.98      227.73     50.22 o 
   4  25   2       80.88       70.41     43.47 o 
   5  25   2       12.66       62.48     55.38 o 
   6  25   2       72.08      105.31     55.56 o 
   7  25   2        1.52      -22.93     48.29 o 
   8  25   2      208.74      211.14     65.91 o 
   9  25   2       29.49       26.29     58.58 o 
  10  25   2       80.21       37.15     58.77 o 
  11  25   2        1.42       35.83     60.76 o 
   0  26   2        5.88       34.23     43.87 o 
   1  26   2        2.58       26.08     32.28 o 
   2  26   2        8.08       28.86     36.17 o 
   3  26   2        4.73       28.59     39.92 o 
   4  26   2        0.93       18.82     38.08 o 
   5  26   2       55.18       39.65     56.51 o 
   6  26   2      160.59      162.25     61.97 o 
   7  26   2       12.60      -13.93     49.43 o 
   8  26   2        1.75        0.94     55.14 o 
   9  26   2       29.98       95.48     68.68 o 
  10  26   2       50.22      121.63     67.12 o 
   1  27   2       14.53       68.92     36.55 o 
   2  27   2       70.81       82.53     36.60 o 
   3  27   2       43.85       47.00     42.26 o 
   4  27   2       14.35       32.92     53.94 o 
   5  27   2        6.49       18.02     54.14 o 
   6  27   2       50.05       57.21     57.49 o 
   7  27   2        5.81        2.51     55.38 o 
   8  27   2        2.41       31.37     59.98 o 
   9  27   2        3.87      -51.28     62.55 o 
   0  28   2        3.99       17.76     47.40 o 
   1  28   2       76.58      111.06     40.74 o 
   2  28   2       46.59       64.51     37.76 o 
   3  28   2        5.17       27.00     41.13 o 
   4  28   2       25.14       82.71     63.12 o 
   5  28   2       11.78       75.03     64.50 o 
   6  28   2       53.79        2.33     57.10 o 
   7  28   2       37.13       48.74     63.93 o 
   8  28   2       32.91       58.21     62.47 o 
   1  29   2        8.89        9.41     41.04 o 
   2  29   2       19.26       53.60     46.50 o 
   3  29   2       38.90       62.14     46.52 o 
   4  29   2       15.86       28.97     61.14 o 
   5  29   2       11.12        0.31     66.72 o 
   6  29   2        1.70       40.10     74.74 o 
   0  30   2       27.87        9.02     77.32 o 
   1  30   2       13.10       73.95     63.29 o 
   2  30   2       11.13       19.38     66.79 o 
   3  30   2        2.12     -106.95     92.78 o 
   4  30   2       17.36      -14.17     98.36 o 
   2   0   3     1991.26     1846.81     64.21 o 
   4   0   3       35.78       32.53     15.35 o 
   6   0   3      557.77      555.31     45.40 o 
   8   0   3     2363.33     2644.24    169.67 o 
  10   0   3      289.50      329.87     47.58 o 
  12   0   3       14.19       29.64     29.58 o 
  14   0   3        7.28       24.72     35.53 o 
  16   0   3      110.88       83.76     54.98 o 
  18   0   3       97.99      140.03     79.03 o 
   2   1   3     1096.97     1086.55     35.14 o 
   3   1   3     2575.63     2372.38     52.91 o 
   4   1   3      234.81      257.94     20.50 o 
   5   1   3       81.09      108.53     16.93 o 
   6   1   3      104.32      132.85     19.28 o 
   7   1   3      268.29      254.42     25.21 o 
   8   1   3      336.18      371.81     30.36 o 
   9   1   3      103.07      146.83     23.93 o 
  10   1   3      271.72      253.00     29.97 o 
  11   1   3       20.26       10.07     19.31 o 
  12   1   3      377.83      357.73     36.84 o 
  13   1   3      319.56      303.65     35.41 o 
  14   1   3       81.76       89.02     27.26 o 
  15   1   3       15.81       29.57     25.96 o 
  16   1   3        1.19       24.45     39.48 o 
  17   1   3      264.14      255.84     59.05 o 
  18   1   3        9.75       46.10     50.64 o 
   2   2   3      428.99      478.89     24.22 o 
   3   2   3      689.28      657.19     29.57 o 
   4   2   3     1795.12     1847.98     62.46 o 
   5   2   3      384.34      395.80     26.01 o 
   6   2   3      320.55      366.50     26.96 o 
   7   2   3     1303.58     1252.27     71.19 o 
   8   2   3      615.26      644.32     39.80 o 
   9   2   3     2597.80     2728.90     91.76 o 
  10   2   3        9.80       12.33     19.40 o 
  11   2   3      325.50      338.95     34.28 o 
  12   2   3       66.95       83.76     25.50 o 
  13   2   3      199.53      172.40     31.26 o 
  14   2   3       42.75       35.16     23.41 o 
  15   2   3      303.54      244.46     42.14 o 
  16   2   3      148.93      168.24     49.33 o 
  17   2   3      128.93      175.12     52.39 o 
  18   2   3        3.73       25.54     48.72 o 
   2   3   3     1099.12     1137.85     34.90 o 
   3   3   3     3309.18     3290.19     99.20 o 
   4   3   3      379.77      439.58     29.33 o 
   5   3   3       80.41       90.40     15.82 o 
   6   3   3      304.02      331.35     26.06 o 
   7   3   3     3133.57     3346.02    149.42 o 
   8   3   3      766.69      831.05     42.69 o 
   9   3   3       55.55       85.16     21.61 o 
  10   3   3      318.54      329.17     29.33 o 
  11   3   3     1597.07     1529.69    120.12 o 
  12   3   3      722.84      693.94     48.89 o 
  13   3   3       56.15       52.84     25.07 o 
  14   3   3       77.26      104.91     28.25 o 
  15   3   3      111.64      120.62     31.01 o 
  16   3   3       48.60       79.08     34.85 o 
  17   3   3       14.38       54.11     45.71 o 
  18   3   3       56.78      111.52     51.29 o 
   2   4   3     1184.68     1196.56     49.78 o 
   3   4   3     2893.03     2828.02     81.56 o 
   4   4   3      270.96      278.13     17.21 o 
   5   4   3      183.80      212.98     17.73 o 
   6   4   3     1358.20     1367.37     51.15 o 
   7   4   3     1660.67     1666.08     75.76 o 
   8   4   3      377.15      402.70     28.73 o 
   9   4   3       53.03       53.17     17.99 o 
  10   4   3        8.88       10.88     18.75 o 
  11   4   3      969.90      939.01     53.39 o 
  12   4   3      204.51      232.60     32.65 o 
  13   4   3      885.36      796.16     53.70 o 
  14   4   3       20.68       39.89     25.60 o 
  15   4   3      204.82      208.08     36.15 o 
  16   4   3       52.53      117.23     33.12 o 
  17   4   3       74.99       85.52     46.77 o 
  18   4   3       47.59      114.19     52.29 o 
   0   5   3     1918.05     1969.86     99.22 o 
   1   5   3      859.02      870.05     43.69 o 
   2   5   3     2242.27     2217.65     45.79 o 
   3   5   3      256.47      314.81     16.51 o 
   4   5   3      425.58      477.30     27.39 o 
   5   5   3     2604.30     2830.05    141.06 o 
   6   5   3     2697.14     2768.94    115.26 o 
   7   5   3      375.71      367.80     26.01 o 
   8   5   3      618.22      631.87     39.48 o 
   9   5   3      223.23      240.20     28.42 o 
  10   5   3       16.81       -5.91     17.82 o 
  11   5   3       97.63      157.48     31.57 o 
  12   5   3      327.86      333.18     37.30 o 
  13   5   3      421.11      446.48     50.58 o 
  14   5   3       23.32       20.96     25.61 o 
  15   5   3      252.76      322.10     40.19 o 
  16   5   3       29.46       20.59     27.13 o 
  17   5   3        1.71       22.54     45.48 o 
  18   5   3      123.46      139.02     57.18 o 
   1   6   3     1402.67     1547.38     75.38 o 
   2   6   3      596.35      647.73     23.75 o 
   3   6   3     1492.23     1715.82     86.03 o 
   4   6   3      264.53      299.24     16.58 o 
   5   6   3     1417.72     1687.43    104.82 o 
   6   6   3      488.65      545.38     71.01 o 
   7   6   3      127.07      157.26     23.62 o 
   8   6   3      184.16      238.79     27.06 o 
   9   6   3       98.83      109.39     22.53 o 
  10   6   3     1022.33      993.15     61.32 o 
  11   6   3      213.91      182.69     34.20 o 
  12   6   3      198.66      218.38     40.67 o 
  13   6   3       60.82       72.63     27.24 o 
  14   6   3      382.49      387.46     49.85 o 
  15   6   3       33.90       38.03     25.77 o 
  16   6   3       54.16       54.33     29.41 o 
  17   6   3       14.29       39.98     37.43 o 
  18   6   3        4.26       61.65     49.53 o 
   0   7   3     5684.58     6520.81    189.86 o 
   1   7   3      442.33      465.17     39.68 o 
   2   7   3      237.14      267.73     19.07 o 
   3   7   3     1160.28     1304.58     79.64 o 
   4   7   3     1550.69     1826.04    161.17 o 
   5   7   3        2.37       20.86     11.59 o 
   6   7   3      359.22      378.76     31.56 o 
   7   7   3      902.82      943.20     58.09 o 
   8   7   3       45.95       60.10     19.55 o 
   9   7   3       51.12       58.24     21.70 o 
  10   7   3       82.96      104.05     24.79 o 
  11   7   3      346.82      352.20     37.69 o 
  12   7   3      283.56      279.37     35.38 o 
  13   7   3       77.51       75.73     27.38 o 
  14   7   3      128.35      101.49     28.87 o 
  15   7   3      113.11      160.66     33.83 o 
  16   7   3       62.49      103.54     33.69 o 
  17   7   3       15.30       33.32     36.16 o 
  18   7   3       39.37      107.91     54.55 o 
   1   8   3     1869.04     2125.02     85.53 o 
   2   8   3     1087.86     1261.33     88.78 o 
   3   8   3     4897.43     5426.76    316.40 o 
   4   8   3      908.38     1130.20     82.95 o 
   5   8   3     2064.85     2312.80    157.49 o 
   6   8   3       36.81       54.19     16.24 o 
   7   8   3      612.99      705.60     50.86 o 
   8   8   3      269.36      300.59     30.40 o 
   9   8   3      193.89      224.34     29.64 o 
  10   8   3       94.61      114.41     32.80 o 
  11   8   3      780.69      797.07     60.65 o 
  12   8   3      365.70      368.22     40.59 o 
  13   8   3       96.38      143.88     31.75 o 
  14   8   3       31.57       38.89     27.94 o 
  15   8   3        5.41       12.72     26.46 o 
  16   8   3       39.89       62.47     31.40 o 
  17   8   3        1.34       32.79     48.54 o 
  18   8   3       20.35       68.22     55.42 o 
   0   9   3      446.60      528.76     60.56 o 
   1   9   3     1314.87     1457.18     70.00 o 
   2   9   3      159.31      205.42     17.10 o 
   3   9   3      133.74      208.64     24.90 o 
   4   9   3     1082.59     1327.01    110.97 o 
   5   9   3     1302.02     1587.67     66.24 o 
   6   9   3      593.47      701.52     46.83 o 
   7   9   3      130.75      154.71     22.90 o 
   8   9   3      569.73      631.45     45.51 o 
   9   9   3       19.57       23.84     21.34 o 
  10   9   3      448.24      507.62     48.36 o 
  11   9   3       67.57      104.74     28.04 o 
  12   9   3      171.56      173.77     33.14 o 
  13   9   3       66.63       84.94     29.48 o 
  14   9   3      303.17      367.27     43.85 o 
  15   9   3      200.87      167.08     44.12 o 
  16   9   3       36.25       37.36     37.85 o 
  17   9   3       31.09       20.29     36.96 o 
  18   9   3       19.61       66.47     64.34 o 
   1  10   3      845.25      922.42     56.48 o 
   2  10   3      152.20      219.59     24.43 o 
   3  10   3      572.66      718.23     54.98 o 
   4  10   3      482.13      622.67     46.98 o 
   5  10   3      211.13      234.31     19.74 o 
   6  10   3      246.81      329.41     50.83 o 
   7  10   3      478.93      547.24     45.32 o 
   8  10   3      112.62      112.08     23.31 o 
   9  10   3      423.18      447.09     60.37 o 
  10  10   3      262.26      274.99     34.68 o 
  11  10   3      766.37      815.21     64.81 o 
  12  10   3      133.91      145.31     38.29 o 
  13  10   3      203.50      222.40     43.04 o 
  14  10   3      112.17      134.90     40.23 o 
  15  10   3       97.77      194.18     45.24 o 
  16  10   3       28.31       57.92     43.07 o 
  17  10   3        4.66       35.84     43.03 o 
   0  11   3     1988.52     2464.69    133.16 o 
   1  11   3     1456.00     1628.81     89.59 o 
   2  11   3       88.06      102.45     19.62 o 
   3  11   3      199.43      272.19     27.22 o 
   4  11   3       70.56       76.31     19.24 o 
   5  11   3      264.04      280.34     27.92 o 
   6  11   3      595.91      657.46     49.49 o 
   7  11   3       99.33      122.12     29.02 o 
   8  11   3       94.42      101.70     30.35 o 
   9  11   3      243.63      249.30     40.51 o 
  10  11   3      145.81      141.76     36.03 o 
  11  11   3      173.11      146.58     38.70 o 
  12  11   3      363.37      348.82     49.22 o 
  13  11   3      168.02      187.00     42.85 o 
  14  11   3      114.90      150.13     42.00 o 
  15  11   3      178.83      217.14     47.90 o 
  16  11   3       60.91       93.27     47.01 o 
  17  11   3       41.70       50.39     45.03 o 
   1  12   3      321.28      313.95     38.99 o 
   2  12   3      233.42      276.82     39.00 o 
   3  12   3        2.17        1.82     15.39 o 
   4  12   3      941.34      936.49     75.95 o 
   5  12   3       16.11       45.61     20.23 o 
   6  12   3      279.64      274.49     35.54 o 
   7  12   3       76.19      143.30     49.27 o 
   8  12   3      705.17      733.31     57.58 o 
   9  12   3       41.08       44.12     29.90 o 
  10  12   3       53.55       58.55     32.02 o 
  11  12   3       88.38       63.02     34.04 o 
  12  12   3       36.88       52.44     35.22 o 
  13  12   3       11.02       37.18     32.79 o 
  14  12   3        4.00       47.07     35.47 o 
  15  12   3       70.51      120.51     42.60 o 
  16  12   3       44.25       97.63     43.68 o 
  17  12   3        0.15      -13.42     44.83 o 
   0  13   3      492.09      727.21     85.05 o 
   1  13   3      488.70      508.74     60.81 o 
   2  13   3       47.88       88.49     20.17 o 
   3  13   3       11.40       -2.06     16.10 o 
   4  13   3       22.29       23.17     17.30 o 
   5  13   3      477.28      492.29     37.32 o 
   6  13   3      133.11      171.32     54.66 o 
   7  13   3      135.45      116.34     31.43 o 
   8  13   3       29.38       12.91     27.55 o 
   9  13   3      143.44      192.24     39.45 o 
  10  13   3      705.41      636.27     59.38 o 
  11  13   3       55.26       83.36     38.89 o 
  12  13   3      127.89      209.04     45.13 o 
  13  13   3       77.63       89.15     38.63 o 
  14  13   3      232.31      178.19     43.53 o 
  15  13   3       45.74       82.31     43.13 o 
  16  13   3       21.58       17.89     41.24 o 
  17  13   3        5.00       13.38     45.97 o 
   1  14   3       77.57       82.27     24.80 o 
   2  14   3      640.01      706.26     69.07 o 
   3  14   3       15.80       42.77     18.21 o 
   4  14   3      471.01      498.81     42.78 o 
   5  14   3       88.57      129.33     25.68 o 
   6  14   3       61.56       80.09     28.69 o 
   7  14   3      382.03      396.15     45.86 o 
   8  14   3      698.81      736.56     60.04 o 
   9  14   3      566.79      509.02     55.13 o 
  10  14   3      175.95      171.52     40.96 o 
  11  14   3      113.50      103.34     37.59 o 
  12  14   3      162.37      245.63     46.41 o 
  13  14   3       11.35       17.54     33.96 o 
  14  14   3       63.80      103.59     41.66 o 
  15  14   3       50.07       54.35     42.54 o 
  16  14   3        5.01       50.09     42.56 o 
   0  15   3       45.91       60.12     29.86 o 
   1  15   3      531.20      572.87     46.13 o 
   2  15   3      475.61      483.45     45.69 o 
   3  15   3      399.32      394.23     35.75 o 
   4  15   3       77.60      107.68     24.89 o 
   5  15   3      188.15      169.92     33.40 o 
   6  15   3       75.72       72.13     28.25 o 
   7  15   3      253.97      332.37     45.63 o 
   8  15   3      217.31      195.92     40.31 o 
   9  15   3      228.97      284.87     47.56 o 
  10  15   3       91.42       46.00     35.17 o 
  11  15   3       38.59       34.15     35.76 o 
  12  15   3       46.33      104.85     40.52 o 
  13  15   3       27.37       48.05     37.35 o 
  14  15   3       60.09      104.48     42.26 o 
  15  15   3       20.11       49.11     43.10 o 
  16  15   3        3.77       38.10     42.02 o 
   1  16   3       56.02       55.79     25.14 o 
   2  16   3     1542.13     1663.88     96.22 o 
   3  16   3      292.19      352.33     35.39 o 
   4  16   3      289.55      356.08     36.10 o 
   5  16   3      470.20      422.53     45.53 o 
   6  16   3       63.76       85.42     30.58 o 
   7  16   3      117.27      134.28     35.90 o 
   8  16   3       85.74      129.49     37.86 o 
   9  16   3      128.31      135.56     39.48 o 
  10  16   3       89.67      175.08     43.05 o 
  11  16   3      175.43      286.52     49.32 o 
  12  16   3       63.62      103.34     40.83 o 
  13  16   3       29.71       80.93     40.90 o 
  14  16   3        6.63       64.49     42.12 o 
  15  16   3       50.68       26.61     42.35 o 
   0  17   3     1529.41     1578.90    210.47 o 
   1  17   3      883.88      906.61     84.71 o 
   2  17   3      245.49      251.51     31.98 o 
   3  17   3     1304.03     1323.65    102.98 o 
   4  17   3       27.82       45.88     23.02 o 
   5  17   3       37.74       65.80     30.79 o 
   6  17   3       26.61        0.73     27.00 o 
   7  17   3      112.47       89.25     34.75 o 
   8  17   3       29.12       17.25     31.73 o 
   9  17   3      179.29      188.15     45.21 o 
  10  17   3      189.83      216.39     45.91 o 
  11  17   3      478.97      551.70     63.71 o 
  12  17   3      197.62      208.96     48.81 o 
  13  17   3      146.35      199.42     51.16 o 
  14  17   3        4.49       26.91     41.32 o 
  15  17   3       37.41       56.03     44.99 o 
   1  18   3      102.82       94.68     25.79 o 
   2  18   3      327.98      300.58     37.08 o 
   3  18   3      746.26      810.13     73.10 o 
   4  18   3       16.17       25.82     23.27 o 
   5  18   3       59.95       55.60     29.30 o 
   6  18   3        4.81        6.02     27.29 o 
   7  18   3       86.83       63.80     45.07 o 
   8  18   3      443.51      524.37     58.39 o 
   9  18   3       27.10       15.65     35.65 o 
  10  18   3       58.08       70.34     40.04 o 
  11  18   3      103.22      131.97     44.78 o 
  12  18   3       10.75       26.82     40.33 o 
  13  18   3       38.62       42.59     41.54 o 
  14  18   3       12.67       94.43     46.09 o 
  15  18   3        7.62       10.96     43.53 o 
   0  19   3      509.03      433.88     53.80 o 
   1  19   3      300.73      280.89     30.87 o 
   2  19   3     1438.66     1302.01     85.52 o 
   3  19   3       36.42       73.03     28.25 o 
   4  19   3      107.60       80.00     28.82 o 
   5  19   3        1.21       -0.15     28.53 o 
   6  19   3      323.87      372.27     48.34 o 
   7  19   3       22.99        5.81     31.05 o 
   8  19   3       33.95       64.98     37.83 o 
   9  19   3       34.57       30.51     37.10 o 
  10  19   3        3.09       26.63     36.76 o 
  11  19   3      123.63      128.63     44.20 o 
  12  19   3       30.40       64.59     42.55 o 
  13  19   3      116.98      152.21     47.64 o 
  14  19   3        8.99       33.12     44.24 o 
   1  20   3      276.63      223.57     29.28 o 
   2  20   3       40.24       34.56     26.67 o 
   3  20   3      625.64      552.94     46.31 o 
   4  20   3      207.25      195.52     35.44 o 
   5  20   3        4.40        8.13     28.52 o 
   6  20   3      123.80       90.04     34.28 o 
   7  20   3       72.67      105.16     36.62 o 
   8  20   3       22.34        8.34     36.20 o 
   9  20   3       17.79        5.27     34.59 o 
  10  20   3       88.99      105.44     41.89 o 
  11  20   3       15.96       36.90     41.22 o 
  12  20   3       18.01      101.89     43.52 o 
  13  20   3       22.12       60.18     45.31 o 
  14  20   3       37.59       41.66     46.83 o 
   0  21   3      130.55      121.79     51.97 o 
   1  21   3      131.73      122.07     26.73 o 
   2  21   3      197.27      163.37     33.46 o 
   3  21   3      222.32      248.23     36.61 o 
   4  21   3       20.39       28.47     29.59 o 
   5  21   3      298.28      345.67     48.71 o 
   6  21   3       84.09       58.62     33.17 o 
   7  21   3       18.09       13.89     32.20 o 
   8  21   3       15.72       14.11     33.42 o 
   9  21   3       11.65       13.26     36.41 o 
  10  21   3       25.47       35.81     40.58 o 
  11  21   3       39.79       42.98     45.58 o 
  12  21   3       96.26      159.85     50.49 o 
  13  21   3       40.98       65.32     45.80 o 
   1  22   3        8.91        2.19     30.02 o 
   2  22   3       85.19       65.84     30.37 o 
   3  22   3       30.60       13.30     27.03 o 
   4  22   3       64.29       70.11     32.87 o 
   5  22   3       63.86       98.90     37.21 o 
   6  22   3      124.68      107.38     38.90 o 
   7  22   3      254.12      358.42     52.59 o 
   8  22   3       32.96       21.51     38.30 o 
   9  22   3       28.18       69.02     42.94 o 
  10  22   3       26.32       53.09     41.66 o 
  11  22   3       12.56       60.82     44.99 o 
  12  22   3        1.62       56.00     44.12 o 
   0  23   3       45.10        1.80     45.67 o 
   1  23   3      105.53       85.55     39.79 o 
   2  23   3       34.78       93.38     41.10 o 
   3  23   3       47.90       53.38     38.31 o 
   4  23   3      162.99      123.92     51.10 o 
   5  23   3        7.08      -19.64     42.41 o 
   6  23   3       10.68       -1.46     41.36 o 
   7  23   3       25.11       16.19     36.48 o 
   8  23   3        0.17        1.03     35.84 o 
   9  23   3       21.83       -3.65     41.06 o 
  10  23   3       29.47       56.80     43.32 o 
  11  23   3       24.75       84.16     48.39 o 
  12  23   3      123.18      157.27     49.43 o 
   1  24   3       35.35       24.10     35.61 o 
   2  24   3      276.10      342.10     52.55 o 
   3  24   3        2.50      -34.72     36.25 o 
   4  24   3       96.22      106.40     53.25 o 
   5  24   3       88.44       86.35     49.74 o 
   6  24   3       34.23       64.50     48.43 o 
   7  24   3       72.44       87.36     53.29 o 
   8  24   3       28.82       25.50     51.23 o 
   9  24   3       31.36       31.51     52.89 o 
  10  24   3       10.16      -26.74     55.63 o 
  11  24   3       12.70      -39.76     54.05 o 
   0  25   3       24.41       90.62     50.28 o 
   1  25   3        2.08      -13.95     38.77 o 
   2  25   3       98.07       94.57     42.90 o 
   3  25   3      213.89      306.50     64.85 o 
   4  25   3       50.20       24.79     51.28 o 
   5  25   3       31.10       53.17     51.48 o 
   6  25   3       51.50       66.98     60.08 o 
   7  25   3        3.24       -1.12     55.52 o 
   8  25   3       43.43       85.66     62.87 o 
   9  25   3       17.32       -3.01     65.72 o 
  10  25   3        2.08       55.58     62.56 o 
   1  26   3       73.20       97.93     36.71 o 
   2  26   3        2.84        1.62     43.81 o 
   3  26   3        6.06      -17.32     44.93 o 
   4  26   3       99.69       56.14     52.82 o 
   5  26   3        5.99       -5.15     53.30 o 
   6  26   3       10.81       29.09     59.94 o 
   7  26   3       95.48       67.51     63.36 o 
   8  26   3       79.41       71.37     64.03 o 
   9  26   3       49.25       78.15     63.61 o 
   0  27   3       74.57      192.60     61.33 o 
   1  27   3       90.49      128.88     39.84 o 
   2  27   3      140.50      164.48     49.56 o 
   3  27   3        9.62       75.32     57.38 o 
   4  27   3       14.98       19.78     57.51 o 
   5  27   3        9.58       11.58     58.91 o 
   6  27   3        0.52       -8.36     53.70 o 
   7  27   3       36.77       65.16     63.16 o 
   8  27   3        9.18        3.25    115.12 o 
   1  28   3       50.58       91.00     40.46 o 
   2  28   3       47.73      116.27     40.41 o 
   3  28   3        1.08       40.00     61.35 o 
   4  28   3       11.71       -0.38     58.86 o 
   5  28   3       33.89       66.40     62.32 o 
   6  28   3        4.57       10.74     62.60 o 
   0  29   3       56.36      161.15     63.91 o 
   1  29   3       80.67      128.99     43.51 o 
   2  29   3       61.73      127.58     53.72 o 
   3  29   3       52.79       84.06     67.45 o 
   4  29   3        0.90       46.11     58.20 o 
   2   0   4      218.67      224.86     29.58 o 
   4   0   4      687.49      674.18     48.57 o 
   6   0   4      369.12      413.85     43.38 o 
   8   0   4      241.08      296.66     42.95 o 
  10   0   4       54.01       71.50     34.36 o 
  12   0   4      134.67      121.25     41.86 o 
  14   0   4       59.25       92.47     41.46 o 
  16   0   4       66.94       96.03     46.89 o 
  18   0   4       10.94      129.72     85.91 o 
   2   1   4       58.47       77.62     15.09 o 
   3   1   4       18.67       17.64     12.37 o 
   4   1   4        2.05        7.80     13.05 o 
   5   1   4     2216.51     2305.25     63.40 o 
   6   1   4       55.43       59.28     17.13 o 
   7   1   4      142.33      195.17     24.68 o 
   8   1   4      450.95      482.90     36.04 o 
   9   1   4       23.60       46.35     21.26 o 
  10   1   4      602.76      619.52     44.67 o 
  11   1   4      235.49      226.60     31.98 o 
  12   1   4       50.13       24.25     23.16 o 
  13   1   4       61.98       60.03     28.24 o 
  14   1   4       99.79      137.82     29.97 o 
  15   1   4       11.38       33.74     26.09 o 
  16   1   4       30.87       76.14     31.03 o 
  17   1   4        4.54       59.99     49.19 o 
  18   1   4       37.20       80.11     54.77 o 
   2   2   4      877.11      853.94     41.13 o 
   3   2   4     1713.62     1713.99     52.45 o 
   4   2   4      702.21      768.85     36.59 o 
   5   2   4       60.44       83.60     17.77 o 
   6   2   4      752.23      792.11     47.49 o 
   7   2   4       75.68       99.69     19.58 o 
   8   2   4       97.09      124.96     23.16 o 
   9   2   4      230.55      251.11     30.59 o 
  10   2   4       54.24       74.58     24.94 o 
  11   2   4      405.16      401.25     39.60 o 
  12   2   4      137.68      157.12     28.59 o 
  13   2   4      286.67      297.67     37.34 o 
  14   2   4      179.10      221.31     34.88 o 
  15   2   4      118.13      134.50     31.81 o 
  16   2   4       16.67       67.70     31.07 o 
  17   2   4       84.65      128.35     42.81 o 
  18   2   4       20.87       85.52     52.97 o 
   2   3   4      957.21      947.55     57.31 o 
   3   3   4      922.49      963.65     38.41 o 
   4   3   4      612.46      660.59     33.62 o 
   5   3   4      930.46      902.81     48.98 o 
   6   3   4      535.43      579.99     38.01 o 
   7   3   4      177.64      217.56     25.11 o 
   8   3   4      812.54      935.42     47.54 o 
   9   3   4      508.23      527.19     39.46 o 
  10   3   4      760.67      797.79     48.91 o 
  11   3   4      280.39      312.73     31.94 o 
  12   3   4       78.29      103.32     24.43 o 
  13   3   4      278.36      259.85     36.53 o 
  14   3   4       57.55       77.82     26.54 o 
  15   3   4       70.96       99.12     32.76 o 
  16   3   4       16.32       44.12     29.43 o 
  17   3   4       16.81        7.28     36.72 o 
   2   4   4     1154.74     1113.37     43.95 o 
   3   4   4       35.38       67.03     17.74 o 
   4   4   4      132.75      147.12     19.06 o 
   5   4   4      309.09      411.29     23.26 o 
   6   4   4      361.87      400.64     29.83 o 
   7   4   4      397.50      426.59     32.56 o 
   8   4   4      134.93      158.07     24.55 o 
   9   4   4      497.32      520.98     41.77 o 
  10   4   4       11.30        0.30     17.94 o 
  11   4   4      236.83      254.71     34.61 o 
  12   4   4      523.88      538.09     45.74 o 
  13   4   4       96.72      101.37     27.99 o 
  14   4   4      145.49      141.48     32.36 o 
  15   4   4       85.84      105.45     30.61 o 
  16   4   4       41.66       56.12     29.76 o 
  17   4   4       55.07       62.99     33.79 o 
   2   5   4       86.06      120.55     17.50 o 
   3   5   4     1460.05     1545.74     41.01 o 
   4   5   4     2789.11     2928.43    133.30 o 
   5   5   4       75.54      158.82     18.29 o 
   6   5   4       49.12       60.33     19.59 o 
   7   5   4      280.24      356.45     27.34 o 
   8   5   4       94.68      117.66     20.66 o 
   9   5   4       18.17       47.70     19.18 o 
  10   5   4      333.87      304.55     34.35 o 
  11   5   4      442.74      462.83     41.49 o 
  12   5   4      140.97      121.02     28.64 o 
  13   5   4       55.21       57.63     26.44 o 
  14   5   4       26.07       52.83     25.77 o 
  15   5   4        9.59       29.63     28.64 o 
  16   5   4      116.12      111.20     33.09 o 
  17   5   4        7.51       30.27     31.79 o 
   0   6   4     6060.31     6529.83    208.76 o 
   1   6   4     1247.72     1327.92     53.10 o 
   2   6   4      185.41      208.18     16.93 o 
   3   6   4     2366.34     2642.28     96.95 o 
   4   6   4     1833.98     2186.46     82.41 o 
   5   6   4      944.48     1041.63     52.14 o 
   6   6   4      270.02      302.85     28.47 o 
   7   6   4      157.97      168.00     24.89 o 
   8   6   4       19.11       20.52     19.47 o 
   9   6   4       50.06       61.39     22.06 o 
  10   6   4      393.02      356.77     36.52 o 
  11   6   4       39.67       47.18     24.08 o 
  12   6   4      313.79      358.14     40.05 o 
  13   6   4       50.49       35.05     26.30 o 
  14   6   4       66.83       79.18     28.24 o 
  15   6   4        8.44       11.85     27.38 o 
  16   6   4       72.63      106.99     32.88 o 
  17   6   4       15.38       62.43     33.28 o 
   1   7   4     3016.36     3311.70    106.52 o 
   2   7   4     1378.36     1494.06     66.31 o 
   3   7   4      187.18      227.66     21.05 o 
   4   7   4      684.43      780.71     44.87 o 
   5   7   4        9.52       14.04     14.51 o 
   6   7   4      224.10      220.28     29.06 o 
   7   7   4      251.61      279.16     36.94 o 
   8   7   4       60.41       75.13     25.47 o 
   9   7   4       58.38       87.66     22.81 o 
  10   7   4       68.40       60.62     24.43 o 
  11   7   4      101.83      102.35     28.07 o 
  12   7   4      100.98      113.68     29.29 o 
  13   7   4       85.75       54.58     28.23 o 
  14   7   4       38.13       67.85     29.52 o 
  15   7   4       64.96       62.17     29.45 o 
  16   7   4        9.23       41.87     33.95 o 
  17   7   4       34.66       89.33     42.63 o 
   0   8   4     2630.47     3185.45    150.77 o 
   1   8   4      353.76      416.92     30.64 o 
   2   8   4      344.56      375.60     26.11 o 
   3   8   4     1210.77     1240.15     77.62 o 
   4   8   4        5.74       33.65     12.59 o 
   5   8   4      325.60      381.36     35.88 o 
   6   8   4       61.14       87.03     19.84 o 
   7   8   4       17.15       23.83     17.70 o 
   8   8   4      405.12      415.86     68.09 o 
   9   8   4       24.19       32.20     21.33 o 
  10   8   4       19.72        9.87     21.82 o 
  11   8   4       66.11       41.79     24.84 o 
  12   8   4      161.67      154.98     31.67 o 
  13   8   4       59.56       79.52     34.23 o 
  14   8   4       88.31      104.77     38.35 o 
  15   8   4       32.25       89.30     38.62 o 
  16   8   4      107.09      131.87     43.64 o 
  17   8   4       48.51       53.28     42.97 o 
   1   9   4      273.33      268.32     24.90 o 
   2   9   4       59.17       86.53     14.55 o 
   3   9   4      272.96      323.60     29.60 o 
   4   9   4      110.01      153.31     17.51 o 
   5   9   4      286.71      309.18     49.82 o 
   6   9   4      314.65      307.89     28.83 o 
   7   9   4      284.63      271.59     43.81 o 
   8   9   4      419.93      494.60     41.78 o 
   9   9   4       22.74        1.77     25.54 o 
  10   9   4       54.36       58.79     30.90 o 
  11   9   4       81.05       63.60     33.30 o 
  12   9   4        7.17        9.96     30.32 o 
  13   9   4       21.99       15.47     30.21 o 
  14   9   4      148.62      115.56     39.79 o 
  15   9   4      113.13      142.61     40.13 o 
  16   9   4      134.25       92.79     43.03 o 
  17   9   4       31.51       40.55     42.51 o 
   0  10   4     1071.32     1235.78    101.37 o 
   1  10   4      358.93      470.36     30.98 o 
   2  10   4        6.34       10.14     17.35 o 
   3  10   4      435.59      452.79     38.38 o 
   4  10   4      505.35      558.62     63.80 o 
   5  10   4       15.66        6.45     19.23 o 
   6  10   4      185.98      265.60     36.55 o 
   7  10   4       99.46      102.45     29.70 o 
   8  10   4       51.95       49.14     29.48 o 
   9  10   4      119.31       91.12     40.08 o 
  10  10   4      119.19       96.92     34.33 o 
  11  10   4      476.14      491.42     55.16 o 
  12  10   4      236.74      252.21     46.31 o 
  13  10   4      161.91      212.53     43.74 o 
  14  10   4       14.27       63.08     39.70 o 
  15  10   4       17.69       16.52     38.10 o 
  16  10   4       29.25       50.12     44.36 o 
   1  11   4      494.46      568.97     47.32 o 
   2  11   4       92.19       86.55     22.66 o 
   3  11   4      351.83      445.45     48.30 o 
   4  11   4      183.29      212.59     36.32 o 
   5  11   4      170.70      179.37     31.14 o 
   6  11   4       76.77       58.50     26.11 o 
   7  11   4      191.88      144.94     31.65 o 
   8  11   4      693.57      628.18     56.23 o 
   9  11   4      105.51       65.60     30.30 o 
  10  11   4      482.20      483.51     53.37 o 
  11  11   4       82.78       73.53     46.35 o 
  12  11   4      101.85      139.40     40.86 o 
  13  11   4       86.92      165.26     41.49 o 
  14  11   4        3.57       25.61     35.59 o 
  15  11   4        7.85       -7.63     36.76 o 
  16  11   4       95.92      111.11     46.36 o 
   0  12   4      220.27      252.57     56.70 o 
   1  12   4       58.71       75.94     22.38 o 
   2  12   4      382.19      444.54     49.96 o 
   3  12   4      181.05      188.07     26.69 o 
   4  12   4       35.14       25.11     19.38 o 
   5  12   4      208.74      207.01     34.72 o 
   6  12   4      572.33      533.63     49.03 o 
   7  12   4       24.21       17.65     23.88 o 
   8  12   4        1.88       22.88     29.75 o 
   9  12   4       73.14       94.59     34.83 o 
  10  12   4       73.84       66.06     32.52 o 
  11  12   4       24.27       11.45     33.25 o 
  12  12   4      204.01      234.42     45.33 o 
  13  12   4       61.92       47.90     35.05 o 
  14  12   4        4.61       26.14     37.14 o 
  15  12   4       60.64      104.95     44.81 o 
  16  12   4      116.69      120.89     48.51 o 
   1  13   4     1378.06     1484.52    155.10 o 
   2  13   4       72.80       71.37     21.72 o 
   3  13   4       86.85       82.82     23.41 o 
   4  13   4       48.51       29.84     23.15 o 
   5  13   4      107.24      131.73     30.86 o 
   6  13   4        2.17      -19.07     22.35 o 
   7  13   4      306.48      359.84     45.42 o 
   8  13   4      133.90      134.03     35.58 o 
   9  13   4      274.13      322.80     47.18 o 
  10  13   4      135.91      182.76     41.05 o 
  11  13   4       88.70      126.46     40.85 o 
  12  13   4       64.25       77.68     36.95 o 
  13  13   4       91.96      117.99     42.13 o 
  14  13   4        0.81        9.69     39.56 o 
  15  13   4        6.54       79.93     43.69 o 
  16  13   4       84.34       92.42     45.95 o 
   0  14   4      247.72      288.65     65.72 o 
   1  14   4       41.00       42.68     25.22 o 
   2  14   4      120.84      132.58     25.59 o 
   3  14   4        9.90       47.71     22.59 o 
   4  14   4      266.23      283.26     38.76 o 
   5  14   4      129.25      116.85     30.27 o 
   6  14   4       18.66       36.76     26.22 o 
   7  14   4       79.95       85.70     30.70 o 
   8  14   4      269.96      320.13     46.53 o 
   9  14   4       17.29       37.47     32.71 o 
  10  14   4       29.12       27.69     33.55 o 
  11  14   4      102.04      102.88     38.71 o 
  12  14   4       25.22       61.14     36.79 o 
  13  14   4       92.32       83.17     40.43 o 
  14  14   4        5.74       87.38     45.89 o 
  15  14   4       13.11       68.41     43.93 o 
   1  15   4       76.43      107.20     29.99 o 
   2  15   4      119.36      136.64     38.69 o 
   3  15   4        5.90        6.51     20.80 o 
   4  15   4      194.73      208.45     35.97 o 
   5  15   4      155.41      180.54     35.76 o 
   6  15   4      140.18      131.66     32.66 o 
   7  15   4      169.93      185.78     37.48 o 
   8  15   4      134.52      149.34     35.92 o 
   9  15   4       37.33       39.11     32.39 o 
  10  15   4       22.79       67.51     34.80 o 
  11  15   4       91.58       81.28     36.03 o 
  12  15   4       59.56      106.95     41.55 o 
  13  15   4       33.64       71.76     40.71 o 
  14  15   4       23.32       74.38     44.18 o 
  15  15   4       45.63       65.32     46.18 o 
   0  16   4      602.17      602.06     62.21 o 
   1  16   4      442.14      511.76     47.86 o 
   2  16   4      150.84      155.21     29.87 o 
   3  16   4       29.99       34.31     24.07 o 
   4  16   4      217.51      203.92     38.11 o 
   5  16   4      121.13      132.02     33.99 o 
   6  16   4      134.40      150.46     34.41 o 
   7  16   4        0.71       14.94     28.74 o 
   8  16   4      252.25      227.39     41.45 o 
   9  16   4       12.75       23.10     31.86 o 
  10  16   4       26.79       26.09     32.72 o 
  11  16   4       39.11       85.26     38.74 o 
  12  16   4      127.15      200.35     47.45 o 
  13  16   4        1.98        7.75     37.79 o 
  14  16   4       31.15       94.57     45.64 o 
   1  17   4       89.57       96.72     30.67 o 
   2  17   4      396.89      491.98     53.32 o 
   3  17   4      270.82      284.69     50.34 o 
   4  17   4       32.77       14.43     26.94 o 
   5  17   4      129.95      131.40     36.08 o 
   6  17   4      132.36      147.00     36.92 o 
   7  17   4      109.60      105.19     34.88 o 
   8  17   4      145.71      117.10     36.03 o 
   9  17   4       48.17       91.36     36.06 o 
  10  17   4       61.54       94.40     40.16 o 
  11  17   4      104.96      197.86     46.43 o 
  12  17   4       68.57       82.21     41.39 o 
  13  17   4       52.67       72.09     46.41 o 
  14  17   4       12.54       45.20     43.21 o 
   0  18   4      310.59      332.62     61.85 o 
   1  18   4       46.64       64.66     29.95 o 
   2  18   4       86.35      111.82     30.28 o 
   3  18   4      253.13      268.83     43.15 o 
   4  18   4       38.38        0.78     28.98 o 
   5  18   4      214.05      233.13     41.14 o 
   6  18   4      674.00      761.65     87.56 o 
   7  18   4       12.68       39.76     31.65 o 
   8  18   4       42.19       57.59     33.24 o 
   9  18   4      148.59      142.26     42.48 o 
  10  18   4       91.95      175.37     45.22 o 
  11  18   4       40.57       40.20     38.41 o 
  12  18   4       82.91      114.30     52.63 o 
  13  18   4       42.20       37.04     43.06 o 
  14  18   4       73.41      123.11     51.99 o 
   1  19   4       22.43       18.51     21.89 o 
   2  19   4       36.53       46.27     27.86 o 
   3  19   4       91.46      129.49     46.00 o 
   4  19   4      389.87      361.65     48.43 o 
   5  19   4        9.12       -3.27     28.29 o 
   6  19   4       46.41       26.56     31.83 o 
   7  19   4      155.67      110.69     37.21 o 
   8  19   4        2.99        6.18     31.73 o 
   9  19   4       39.26       28.03     37.26 o 
  10  19   4       10.56       25.64     39.25 o 
  11  19   4       38.85       58.80     43.70 o 
  12  19   4        4.04       15.53     43.71 o 
  13  19   4       35.17       40.81     43.81 o 
   0  20   4       14.95       68.73     52.83 o 
   1  20   4      103.19      137.79     28.35 o 
   2  20   4       27.61       61.18     29.84 o 
   3  20   4      138.33      119.05     35.35 o 
   4  20   4       54.45       38.53     30.65 o 
   5  20   4       57.28      113.26     37.69 o 
   6  20   4      128.62      134.14     37.62 o 
   7  20   4       25.36       13.69     31.88 o 
   8  20   4        6.35       43.57     35.04 o 
   9  20   4       31.21       74.90     40.44 o 
  10  20   4       27.00       24.60     41.36 o 
  11  20   4        7.54       49.20     44.64 o 
  12  20   4       14.23       52.56     57.75 o 
   1  21   4        4.54        3.43     23.12 o 
   2  21   4       84.94       92.84     31.03 o 
   3  21   4       29.10       27.91     33.48 o 
   4  21   4       46.85       83.84     33.01 o 
   5  21   4       22.14       23.82     32.27 o 
   6  21   4      154.18      202.97     41.66 o 
   7  21   4       49.90       89.50     37.88 o 
   8  21   4       19.05       25.58     35.79 o 
   9  21   4       29.83       51.49     39.96 o 
  10  21   4       54.47       93.77     46.57 o 
  11  21   4       28.56       74.95     45.23 o 
  12  21   4       26.91       76.57     48.83 o 
   0  22   4      101.95       91.88     45.31 o 
   1  22   4        6.91       31.55     25.48 o 
   2  22   4       13.47       26.88     25.63 o 
   3  22   4       16.65       42.99     32.94 o 
   4  22   4       14.09       17.03     33.04 o 
   5  22   4      174.67      232.78     48.26 o 
   6  22   4        3.20      -16.10     30.00 o 
   7  22   4        2.86       48.22     39.04 o 
   8  22   4        5.68       26.89     38.67 o 
   9  22   4       17.10       43.72     42.32 o 
  10  22   4       36.22       69.89     44.06 o 
  11  22   4       51.89      114.82     49.81 o 
   1  23   4        0.25        1.42     28.64 o 
   2  23   4       47.56       86.25     38.10 o 
   3  23   4      111.29      106.83     38.33 o 
   4  23   4        9.66       63.22     34.79 o 
   5  23   4        9.25       25.00     34.11 o 
   6  23   4       17.13       44.47     35.95 o 
   7  23   4       15.99       37.92     38.97 o 
   8  23   4        2.32       94.43     47.09 o 
   9  23   4        0.96       34.05     40.48 o 
  10  23   4       95.96      139.34     50.21 o 
   0  24   4       25.47       52.39     49.02 o 
   1  24   4       24.41       31.34     38.44 o 
   2  24   4       57.36       94.40     47.83 o 
   3  24   4       12.17       54.50     47.88 o 
   4  24   4        6.74       -0.12     46.00 o 
   5  24   4       72.37      109.57     40.42 o 
   6  24   4       25.09       39.12     36.60 o 
   7  24   4        5.60       19.69     39.71 o 
   8  24   4        0.63        3.20     39.17 o 
   9  24   4       24.38       51.93     47.76 o 
   1  25   4        3.19       28.83     38.42 o 
   2  25   4       13.75       -7.49     47.53 o 
   3  25   4       10.50       22.62     48.67 o 
   4  25   4        9.71       80.52     52.98 o 
   5  25   4       95.81      166.68     62.60 o 
   6  25   4        6.81       74.12     57.15 o 
   7  25   4       21.98       22.43     51.80 o 
   8  25   4       46.01        9.24     59.89 o 
   0  26   4        5.43       41.47     51.18 o 
   1  26   4        3.02       21.92     35.56 o 
   2  26   4        7.87      -53.68     45.71 o 
   3  26   4       40.64       69.99     53.56 o 
   4  26   4       10.20      -23.88     53.86 o 
   5  26   4        2.61      -15.16     53.61 o 
   6  26   4      103.72      214.29     83.33 o 
   7  26   4        6.71       37.53     57.92 o 
   1  27   4       71.74       94.96     46.06 o 
   2  27   4       23.40       86.37     59.42 o 
   3  27   4       17.54       62.37     60.54 o 
   4  27   4       14.61        4.53     55.83 o 
   5  27   4        4.30       43.16     62.56 o 
   6  27   4       28.55       21.27     59.71 o 
   0  28   4        3.37       58.86     60.91 o 
   1  28   4       37.17      131.56     48.63 o 
   2  28   4       17.25       86.73     46.33 o 
   3  28   4        4.34       54.21     60.54 o 
   2   0   5     1065.06     1031.14     63.47 o 
   4   0   5      302.69      302.06     46.82 o 
   6   0   5       99.31       95.38     28.11 o 
   8   0   5      198.61      238.85     44.13 o 
  10   0   5       89.89      114.29     40.91 o 
  12   0   5      320.55      288.47     51.73 o 
  14   0   5       78.76       45.53     49.40 o 
  16   0   5       61.03      123.82     51.23 o 
   2   1   5       99.73      115.85     18.90 o 
   3   1   5      411.82      427.02     30.59 o 
   4   1   5       32.27       48.86     16.74 o 
   5   1   5      166.99      234.90     25.97 o 
   6   1   5       89.87      122.58     21.82 o 
   7   1   5      156.09      163.79     26.12 o 
   8   1   5      169.94      192.48     28.67 o 
   9   1   5      153.14      182.23     30.08 o 
  10   1   5      168.75      198.93     32.29 o 
  11   1   5        6.16       16.94     28.10 o 
  12   1   5      445.46      502.23     57.93 o 
  13   1   5       12.50       11.72     27.83 o 
  14   1   5        7.25       38.84     30.88 o 
  15   1   5       26.38       61.01     34.43 o 
  16   1   5        3.33       60.29     28.97 o 
   2   2   5      175.89      172.31     21.42 o 
   3   2   5       57.94       68.89     17.26 o 
   4   2   5       76.49       77.44     17.43 o 
   5   2   5       82.42      112.66     20.88 o 
   6   2   5      349.19      389.90     32.57 o 
   7   2   5      317.70      343.47     32.48 o 
   8   2   5      297.00      377.34     42.37 o 
   9   2   5      580.99      615.47     52.94 o 
  10   2   5       52.83       42.07     29.57 o 
  11   2   5      410.49      425.41     49.76 o 
  12   2   5       16.31      -19.97     27.18 o 
  13   2   5      304.13      269.77     37.77 o 
  14   2   5        0.31       29.32     26.07 o 
  15   2   5       39.45      111.69     32.24 o 
  16   2   5       46.28       84.51     38.94 o 
   2   3   5      257.63      279.11     28.28 o 
   3   3   5      142.65      146.94     20.46 o 
   4   3   5      142.74      137.73     20.79 o 
   5   3   5       43.87       58.65     19.51 o 
   6   3   5       95.65      112.92     25.24 o 
   7   3   5      155.32      190.57     30.62 o 
   8   3   5       64.10       79.19     27.63 o 
   9   3   5      150.12      192.91     35.29 o 
  10   3   5      232.69      277.21     50.08 o 
  11   3   5      124.83      194.54     46.76 o 
  12   3   5      104.09       94.07     29.72 o 
  13   3   5       16.05       13.01     24.28 o 
  14   3   5        4.89       21.55     25.35 o 
  15   3   5       91.53      132.99     33.63 o 
  16   3   5       22.59       69.46     33.50 o 
   2   4   5      135.33      256.90     35.49 o 
   3   4   5      853.52      918.58     52.14 o 
   4   4   5       82.55      109.38     23.29 o 
   5   4   5        5.75       19.76     19.08 o 
   6   4   5      120.34      123.11     25.87 o 
   7   4   5      424.81      464.71     43.54 o 
   8   4   5      134.89      149.28     29.89 o 
   9   4   5      172.50      189.93     34.94 o 
  10   4   5       52.95       54.90     29.88 o 
  11   4   5       41.13       37.22     28.07 o 
  12   4   5      169.08      206.03     35.24 o 
  13   4   5       68.49      115.79     30.82 o 
  14   4   5       31.52       60.09     30.21 o 
  15   4   5       36.05       67.65     30.51 o 
  16   4   5       21.79       45.27     32.70 o 
   2   5   5      443.69      464.44     46.60 o 
   3   5   5       89.62      103.15     25.43 o 
   4   5   5      122.96      120.49     19.85 o 
   5   5   5      778.98      864.34     67.35 o 
   6   5   5      851.79      891.04     56.01 o 
   7   5   5       26.36       39.65     21.66 o 
   8   5   5      169.08      178.60     39.67 o 
   9   5   5       79.01      112.35     27.78 o 
  10   5   5       27.13       22.48     23.76 o 
  11   5   5       62.27       76.46     27.87 o 
  12   5   5       25.69        2.57     24.80 o 
  13   5   5       22.69       37.39     26.53 o 
  14   5   5       17.88       29.39     27.47 o 
  15   5   5       27.22       58.78     30.98 o 
  16   5   5       13.53       85.27     42.37 o 
   1   6   5      452.74      580.30     71.30 o 
   2   6   5       90.53      109.05     21.34 o 
   3   6   5      552.37      635.14     37.19 o 
   4   6   5       65.35       64.28     20.68 o 
   5   6   5      274.10      306.39     30.07 o 
   6   6   5      136.07      158.07     31.93 o 
   7   6   5      115.61      106.49     23.08 o 
   8   6   5       63.84       70.67     23.33 o 
   9   6   5       39.40       38.31     23.43 o 
  10   6   5       70.18       82.85     26.27 o 
  11   6   5      189.53      219.80     34.81 o 
  12   6   5       10.51       29.64     25.32 o 
  13   6   5        8.99       27.03     27.58 o 
  14   6   5       58.91       92.81     38.55 o 
  15   6   5       15.64       51.71     39.15 o 
  16   6   5        6.97       60.04     37.95 o 
   0   7   5     1262.10     1202.70    102.23 o 
   1   7   5      320.28      425.80     35.35 o 
   2   7   5       41.78       61.21     22.50 o 
   3   7   5      225.86      219.60     21.83 o 
   4   7   5      295.86      347.28     34.78 o 
   5   7   5       17.13       24.59     16.45 o 
   6   7   5      423.81      501.60     42.84 o 
   7   7   5      269.15      339.30     43.20 o 
   8   7   5      189.48      241.78     30.71 o 
   9   7   5       49.30       43.44     23.50 o 
  10   7   5       84.12      101.20     27.28 o 
  11   7   5      209.84      201.90     40.22 o 
  12   7   5      165.81      220.38     42.57 o 
  13   7   5      255.74      278.98     47.72 o 
  14   7   5       14.42       38.97     35.12 o 
  15   7   5       25.12       48.20     35.71 o 
  16   7   5       40.14       91.03     41.86 o 
   1   8   5       39.43       41.19     16.61 o 
   2   8   5       54.63       74.00     17.68 o 
   3   8   5      197.45      239.80     26.90 o 
   4   8   5      161.23      197.33     24.15 o 
   5   8   5      505.53      607.50     40.46 o 
   6   8   5        4.95        5.13     20.72 o 
   7   8   5      116.36       99.40     29.07 o 
   8   8   5       18.27       46.13     26.02 o 
   9   8   5       12.40       15.55     26.34 o 
  10   8   5      130.14       84.65     33.40 o 
  11   8   5      151.83      159.26     38.74 o 
  12   8   5       89.94      115.92     38.92 o 
  13   8   5       97.16      119.37     37.06 o 
  14   8   5       12.58       12.16     32.79 o 
  15   8   5        4.48      -12.27     36.21 o 
  16   8   5       25.79       93.76     45.05 o 
   0   9   5      643.05      723.34     83.76 o 
   1   9   5       26.44       36.72     22.50 o 
   2   9   5      202.82      243.18     32.19 o 
   3   9   5      193.44      221.07     26.55 o 
   4   9   5      123.74      157.53     31.37 o 
   5   9   5      240.21      234.97     37.46 o 
   6   9   5       81.65       81.73     29.94 o 
   7   9   5      202.98      273.00     39.75 o 
   8   9   5        0.77       21.70     24.92 o 
   9   9   5       28.72       49.58     30.82 o 
  10   9   5       85.54      105.56     35.62 o 
  11   9   5       59.88       38.26     30.55 o 
  12   9   5       48.79       74.60     34.48 o 
  13   9   5        6.08       15.76     34.06 o 
  14   9   5      187.21      202.48     47.61 o 
  15   9   5        4.72       30.71     36.80 o 
   1  10   5        4.10        5.75     19.70 o 
   2  10   5       71.11      109.27     26.30 o 
   3  10   5       74.11       79.70     21.46 o 
   4  10   5       10.47        4.77     22.41 o 
   5  10   5       77.29       51.24     27.18 o 
   6  10   5      237.34      254.95     37.76 o 
   7  10   5      249.40      240.64     38.89 o 
   8  10   5       78.78       85.81     30.71 o 
   9  10   5       72.80       73.39     32.01 o 
  10  10   5       33.50       55.48     31.88 o 
  11  10   5       16.81       42.26     33.16 o 
  12  10   5        8.69       27.77     31.97 o 
  13  10   5      117.65      172.37     45.18 o 
  14  10   5       60.83       71.56     41.04 o 
  15  10   5       26.99       39.91     38.66 o 
   0  11   5      109.17      138.31     46.82 o 
   1  11   5      185.29      272.45     35.38 o 
   2  11   5        9.98       31.73     20.64 o 
   3  11   5      208.88      215.81     28.75 o 
   4  11   5       50.48       46.14     25.61 o 
   5  11   5       38.63       15.73     25.96 o 
   6  11   5      106.57      112.67     31.17 o 
   7  11   5       69.40       58.66     29.45 o 
   8  11   5      144.09      138.17     33.49 o 
   9  11   5       13.04       50.68     32.57 o 
  10  11   5       20.64       36.40     34.82 o 
  11  11   5        3.23       37.52     32.74 o 
  12  11   5        4.76       36.24     35.05 o 
  13  11   5       19.32       73.30     39.56 o 
  14  11   5       37.10       86.12     43.63 o 
  15  11   5       79.50      137.24     45.82 o 
   1  12   5      331.05      429.09     42.57 o 
   2  12   5        9.52       35.43     20.99 o 
   3  12   5       55.58       18.68     23.56 o 
   4  12   5      302.05      300.91     41.40 o 
   5  12   5       22.75      -23.02     21.58 o 
   6  12   5      131.57      223.86     37.91 o 
   7  12   5      162.07      215.89     37.53 o 
   8  12   5       98.20      107.85     32.87 o 
   9  12   5       11.97       44.51     36.59 o 
  10  12   5        3.79        0.94     29.65 o 
  11  12   5       35.89       99.45     38.32 o 
  12  12   5        9.43       38.70     35.89 o 
  13  12   5       31.63       57.73     41.33 o 
  14  12   5       34.30       61.48     39.43 o 
  15  12   5        8.35       21.27     40.07 o 
   0  13   5      728.28      891.72     98.79 o 
   1  13   5      553.21      639.28     82.18 o 
   2  13   5       24.94       18.41     20.41 o 
   3  13   5       28.42       33.83     25.37 o 
   4  13   5       83.30      125.58     33.49 o 
   5  13   5       45.78       40.27     25.99 o 
   6  13   5      126.07      153.74     34.07 o 
   7  13   5       21.63       28.29     26.17 o 
   8  13   5       30.14       38.07     28.15 o 
   9  13   5        4.90       11.40     29.15 o 
  10  13   5      170.24      224.00     43.54 o 
  11  13   5       20.38       22.81     32.39 o 
  12  13   5        6.75       57.74     36.96 o 
  13  13   5       45.27       27.63     39.62 o 
  14  13   5       51.86       42.47     41.50 o 
   1  14   5      228.06      287.96     39.30 o 
   2  14   5      404.55      496.27     45.98 o 
   3  14   5       30.02       15.36     26.44 o 
   4  14   5      195.15      148.71     34.47 o 
   5  14   5      110.88       68.93     30.62 o 
   6  14   5        7.89       13.92     26.34 o 
   7  14   5        3.22       31.00     28.17 o 
   8  14   5       74.31       57.45     31.94 o 
   9  14   5       52.14       69.07     31.15 o 
  10  14   5       99.74       81.37     38.84 o 
  11  14   5       12.54       15.49     34.82 o 
  12  14   5       11.95       31.83     42.14 o 
  13  14   5       10.00       13.32     40.84 o 
  14  14   5        4.23       44.46     42.17 o 
   0  15   5       48.53       21.08     32.41 o 
   1  15   5      468.76      517.58     85.55 o 
   2  15   5      343.02      434.62     40.22 o 
   3  15   5      232.20      239.77     40.88 o 
   4  15   5       18.86       14.67     25.96 o 
   5  15   5      262.61      267.30     41.30 o 
   6  15   5       73.67       48.07     28.67 o 
   7  15   5       36.25       54.74     31.45 o 
   8  15   5       38.59       40.62     29.26 o 
   9  15   5       60.37      120.49     35.27 o 
  10  15   5      113.26      106.62     38.89 o 
  11  15   5        6.07       37.94     35.09 o 
  12  15   5        5.27       44.65     43.53 o 
  13  15   5        6.06       -9.77     39.94 o 
   1  16   5       70.40       59.48     28.95 o 
   2  16   5      303.34      324.69     37.76 o 
   3  16   5      196.89      274.40     41.90 o 
   4  16   5       76.01      124.51     33.72 o 
   5  16   5      119.37      182.68     36.76 o 
   6  16   5       18.96       36.00     30.43 o 
   7  16   5       46.17       58.93     30.83 o 
   8  16   5       39.71       50.67     32.37 o 
   9  16   5        5.00       24.01     30.95 o 
  10  16   5        2.03       25.16     36.48 o 
  11  16   5       14.34       30.36     37.56 o 
  12  16   5       28.22       34.41     41.56 o 
  13  16   5        1.43       38.93     42.61 o 
   0  17   5      735.90      703.76     72.77 o 
   1  17   5      266.11      234.89     48.83 o 
   2  17   5      165.16      187.99     38.65 o 
   3  17   5      138.18      201.37     38.73 o 
   4  17   5       47.55       41.24     28.60 o 
   5  17   5       23.51       48.02     34.50 o 
   6  17   5       12.14       15.80     27.44 o 
   7  17   5       40.92       64.42     31.14 o 
   8  17   5       36.03       73.78     34.72 o 
   9  17   5       53.16      111.05     36.55 o 
  10  17   5       11.71       38.77     36.85 o 
  11  17   5      138.45      133.87     46.01 o 
  12  17   5       26.58       73.77     44.69 o 
  13  17   5       96.23      132.85     52.62 o 
   1  18   5      205.28      229.53     41.37 o 
   2  18   5       22.88       22.79     29.64 o 
   3  18   5       20.16       55.70     30.95 o 
   4  18   5        3.61      -16.38     25.92 o 
   5  18   5       11.31       28.82     27.63 o 
   6  18   5       61.55      118.52     34.95 o 
   7  18   5       22.14       30.83     32.83 o 
   8  18   5       99.44      178.29     41.86 o 
   9  18   5       35.47      102.46     39.06 o 
  10  18   5       19.95       46.28     42.10 o 
  11  18   5       39.48       56.02     44.45 o 
  12  18   5       19.87      104.98     49.90 o 
   0  19   5       35.94       48.03     36.27 o 
   1  19   5       45.56       78.66     27.28 o 
   2  19   5       58.53      108.46     36.21 o 
   3  19   5      198.93      232.86     42.19 o 
   4  19   5       26.61       13.77     28.94 o 
   5  19   5       25.05       55.56     30.75 o 
   6  19   5       49.43      101.89     35.18 o 
   7  19   5        5.60       48.18     33.48 o 
   8  19   5        9.14       51.95     34.49 o 
   9  19   5        8.94       16.75     35.45 o 
  10  19   5       29.37       53.16     41.08 o 
  11  19   5       13.16       -6.31     40.75 o 
   1  20   5        0.69        0.76     25.07 o 
   2  20   5       48.14       82.22     34.77 o 
   3  20   5      273.88      303.57     53.43 o 
   4  20   5       40.80       52.78     32.80 o 
   5  20   5       31.21       93.28     38.52 o 
   6  20   5       43.33       50.29     35.63 o 
   7  20   5       63.88       92.08     38.56 o 
   8  20   5       26.98       46.30     37.29 o 
   9  20   5       33.47       37.76     39.52 o 
  10  20   5        3.08       24.00     53.06 o 
  11  20   5       18.39      -14.16     40.68 o 
   0  21   5       54.85       66.67     41.73 o 
   1  21   5       29.79       46.53     26.11 o 
   2  21   5        5.35        0.52     33.37 o 
   3  21   5        9.66       -4.43     32.10 o 
   4  21   5       32.39       34.70     34.51 o 
   5  21   5       27.74       96.91     39.16 o 
   6  21   5       43.53       94.25     38.18 o 
   7  21   5        1.62       -4.76     34.87 o 
   8  21   5        0.61       34.17     39.44 o 
   9  21   5        9.47       25.11     39.71 o 
  10  21   5        1.45       41.03     45.37 o 
   1  22   5       13.61       18.62     29.68 o 
   2  22   5       25.04       55.30     30.85 o 
   3  22   5       14.84       29.47     33.83 o 
   4  22   5        7.28       37.46     34.66 o 
   5  22   5       48.26       71.51     39.36 o 
   6  22   5       67.77      101.63     42.37 o 
   7  22   5       80.79      168.01     46.54 o 
   8  22   5       38.06       77.10     44.43 o 
   9  22   5       14.75       51.46     42.62 o 
   0  23   5       19.20       69.46     38.92 o 
   1  23   5       13.30       97.36     32.92 o 
   2  23   5       30.44       61.18     30.71 o 
   3  23   5       32.04       50.46     35.74 o 
   4  23   5        3.98       35.03     35.20 o 
   5  23   5        7.99       21.66     36.22 o 
   6  23   5      108.74      161.23     46.41 o 
   7  23   5       28.63       90.37     46.24 o 
   8  23   5       17.64       38.85     45.18 o 
   1  24   5       37.74      104.22     33.87 o 
   2  24   5       26.33       55.35     35.18 o 
   3  24   5       13.26       58.93     38.16 o 
   4  24   5       37.73       71.98     43.94 o 
   5  24   5        5.50       49.76     41.75 o 
   6  24   5        3.85       -3.65     40.42 o 
   7  24   5       43.78       99.10     46.93 o 
   0  25   5       10.29      125.85     83.33 o 
   1  25   5        4.25       73.04     51.54 o 
   2  25   5        0.76      -49.20     44.93 o 
   3  25   5       67.66       46.00     52.18 o 
   4  25   5        4.19       26.81     39.67 o 
   5  25   5       11.03       27.40     34.50 o 
   6  25   5        2.67       20.63     38.65 o 
   1  26   5        7.66       67.81     46.08 o 
   2  26   5       24.50       39.91     52.89 o 
   3  26   5       15.80        7.39     51.29 o 
   4  26   5       32.96       93.56     58.71 o 
   2   0   6      319.83      340.95     45.37 o 
   4   0   6      413.44      456.60     75.60 o 
   6   0   6      297.54      319.58     69.16 o 
   8   0   6      209.82      244.84     69.16 o 
  10   0   6       15.07       14.17     53.26 o 
  12   0   6       32.47       89.77     56.70 o 
  14   0   6       31.22       49.40     55.84 o 
   2   1   6       25.33        9.43     19.32 o 
   3   1   6       71.58       74.79     23.56 o 
   4   1   6      174.37      236.30     33.32 o 
   5   1   6      684.21      763.04     54.37 o 
   6   1   6       41.31       71.83     24.61 o 
   7   1   6       19.65       20.71     29.00 o 
   8   1   6       92.76      129.01     39.01 o 
   9   1   6       21.80       17.79     31.17 o 
  10   1   6      300.40      322.27     62.50 o 
  11   1   6      136.75      174.47     49.05 o 
  12   1   6       27.33       33.67     38.27 o 
  13   1   6       48.44       46.51     41.94 o 
  14   1   6       51.24       85.92     45.67 o 
  15   1   6        3.43       69.43     39.09 o 
   2   2   6       73.97      108.42     26.34 o 
   3   2   6       34.06       51.06     22.10 o 
   4   2   6      212.07      224.82     33.56 o 
   5   2   6      108.20       95.36     26.47 o 
   6   2   6       54.09       49.77     24.71 o 
   7   2   6       20.33       39.77     24.89 o 
   8   2   6        4.79       24.59     26.53 o 
   9   2   6      271.01      333.47     44.44 o 
  10   2   6       15.91       62.53     40.31 o 
  11   2   6       20.32       29.60     38.04 o 
  12   2   6      110.91      214.17     55.02 o 
  13   2   6        3.72       -3.57     36.87 o 
  14   2   6       34.90       60.82     39.37 o 
  15   2   6       21.82       73.90     37.39 o 
   2   3   6      105.19      157.44     28.81 o 
   3   3   6      191.11      287.15     35.14 o 
   4   3   6      243.16      279.33     34.73 o 
   5   3   6       50.43       69.00     24.11 o 
   6   3   6       16.86       22.69     22.00 o 
   7   3   6        2.82       -9.21     22.16 o 
   8   3   6      161.80      162.67     35.43 o 
   9   3   6       37.79       63.28     29.41 o 
  10   3   6      195.67      286.09     44.30 o 
  11   3   6      198.68      207.30     41.11 o 
  12   3   6       24.15       42.72     32.10 o 
  13   3   6       61.70       27.61     33.22 o 
  14   3   6       18.31       40.47     35.09 o 
  15   3   6       12.38       59.51     36.64 o 
   2   4   6       58.71       57.38     21.30 o 
   3   4   6       73.85       48.81     23.15 o 
   4   4   6       61.23      104.22     25.89 o 
   5   4   6        7.71       19.52     20.70 o 
   6   4   6       50.61       50.52     27.80 o 
   7   4   6      175.88      171.60     33.87 o 
   8   4   6        9.35       13.77     25.28 o 
   9   4   6       53.15       89.19     32.11 o 
  10   4   6       13.10       20.02     30.03 o 
  11   4   6       14.65       27.91     27.78 o 
  12   4   6       47.86       78.93     31.42 o 
  13   4   6       33.24       67.92     37.53 o 
  14   4   6       42.08      107.03     50.98 o 
  15   4   6       20.26       89.36     47.40 o 
   1   5   6       51.79       14.17     29.21 o 
   2   5   6      299.51      302.19     35.19 o 
   3   5   6       47.19       67.36     22.43 o 
   4   5   6      429.56      506.61     52.20 o 
   5   5   6      189.40      184.70     54.17 o 
   6   5   6       57.57       39.31     23.58 o 
   7   5   6       58.73       82.12     26.63 o 
   8   5   6       35.44       96.24     30.75 o 
   9   5   6       17.83       19.51     23.92 o 
  10   5   6       49.09       83.18     28.62 o 
  11   5   6        6.01       18.96     26.27 o 
  12   5   6        4.01       56.85     34.88 o 
  13   5   6       21.98       50.18     36.38 o 
  14   5   6       11.95       29.40     38.06 o 
  15   5   6       11.19       51.38     47.37 o 
   1   6   6      318.46      315.71     56.27 o 
   2   6   6      110.99      131.92     23.16 o 
   3   6   6      376.23      404.07     40.29 o 
   4   6   6      285.15      394.06     57.85 o 
   5   6   6       78.56       90.59     25.41 o 
   6   6   6        2.23        6.52     17.63 o 
   7   6   6        2.18       22.05     20.57 o 
   8   6   6        7.51       51.48     26.67 o 
   9   6   6        2.68       20.09     27.30 o 
  10   6   6      100.13      142.24     36.48 o 
  11   6   6       15.32       20.20     31.56 o 
  12   6   6      228.66      299.20     49.25 o 
  13   6   6        6.91       21.14     35.11 o 
  14   6   6        9.67       30.18     38.11 o 
   1   7   6      176.97      186.94     30.29 o 
   2   7   6      346.27      384.19     30.77 o 
   3   7   6       58.09       69.56     19.77 o 
   4   7   6      160.31      217.64     36.08 o 
   5   7   6       39.03       53.39     26.52 o 
   6   7   6        0.26        6.83     21.67 o 
   7   7   6        2.29       29.86     52.09 o 
   8   7   6       50.43       95.31     30.06 o 
   9   7   6       14.50       46.48     29.48 o 
  10   7   6       11.38       10.95     30.67 o 
  11   7   6       11.68       71.70     35.47 o 
  12   7   6        5.62       30.52     35.99 o 
  13   7   6       27.65       98.50     43.47 o 
  14   7   6       70.54      115.02     41.90 o 
   0   8   6      696.69      718.62     89.34 o 
   1   8   6       34.55       52.30     24.58 o 
   2   8   6      114.55      160.95     27.22 o 
   3   8   6      780.35      821.90     60.29 o 
   4   8   6       61.34       63.64     26.86 o 
   5   8   6      125.29      138.82     31.72 o 
   6   8   6       92.15       88.03     28.52 o 
   7   8   6        7.78       -4.54     23.55 o 
   8   8   6       43.24       78.77     30.22 o 
   9   8   6        2.48       25.29     26.84 o 
  10   8   6       12.46       45.27     30.64 o 
  11   8   6       69.33      116.76     39.01 o 
  12   8   6       10.41       41.08     36.07 o 
  13   8   6       25.49       91.78     40.82 o 
  14   8   6       61.50      136.22     42.98 o 
   1   9   6      454.53      460.05     57.50 o 
   2   9   6       32.98       42.65     20.44 o 
   3   9   6       80.68       72.49     26.54 o 
   4   9   6        2.99       45.55     25.05 o 
   5   9   6       91.97      108.43     30.75 o 
   6   9   6       72.34       68.14     27.57 o 
   7   9   6       39.26       39.73     25.18 o 
   8   9   6       59.59      110.33     31.89 o 
   9   9   6       78.57      109.03     33.94 o 
  10   9   6      102.47      147.87     39.74 o 
  11   9   6       27.45       60.95     35.65 o 
  12   9   6       17.08       89.62     39.21 o 
  13   9   6        2.08       38.66     36.30 o 
  14   9   6        3.62       45.40     40.58 o 
   0  10   6      430.67      520.17     82.04 o 
   1  10   6      164.14      190.22     33.76 o 
   2  10   6      282.16      284.25     34.10 o 
   3  10   6       71.91       45.22     26.15 o 
   4  10   6       23.68       21.57     23.30 o 
   5  10   6       29.89       57.41     26.29 o 
   6  10   6       53.44       90.72     30.69 o 
   7  10   6       23.96       23.84     28.80 o 
   8  10   6        9.57       46.38     27.74 o 
   9  10   6        0.47       33.26     29.16 o 
  10  10   6       21.47       65.93     33.61 o 
  11  10   6       52.69       82.54     38.26 o 
  12  10   6       29.36       57.42     39.66 o 
  13  10   6       28.11       49.26     38.23 o 
   1  11   6        7.75       36.57     24.04 o 
   2  11   6      107.49      123.15     32.19 o 
   3  11   6        9.67       13.77     24.99 o 
   4  11   6        8.59       23.41     25.79 o 
   5  11   6        3.47       -5.74     23.73 o 
   6  11   6       47.93       55.81     28.73 o 
   7  11   6       67.90      122.05     32.39 o 
   8  11   6      105.83      122.49     34.58 o 
   9  11   6        9.92       28.28     28.89 o 
  10  11   6       44.60       57.59     32.22 o 
  11  11   6       13.10       76.92     37.58 o 
  12  11   6       15.61       35.97     39.82 o 
  13  11   6        8.05       58.35     41.05 o 
   0  12   6      801.66     1004.26    112.54 o 
   1  12   6       12.53       20.80     25.61 o 
   2  12   6       93.91       72.23     28.56 o 
   3  12   6        5.04       23.97     25.96 o 
   4  12   6       95.46      136.14     34.75 o 
   5  12   6      118.98      188.74     38.79 o 
   6  12   6       75.60      111.91     33.45 o 
   7  12   6       13.29       23.93     26.61 o 
   8  12   6       11.70       22.47     28.08 o 
   9  12   6       44.06       79.55     35.34 o 
  10  12   6       22.16       44.77     33.30 o 
  11  12   6        0.50       10.58     32.42 o 
  12  12   6       11.32       35.78     37.73 o 
  13  12   6        0.54       19.47     39.42 o 
   1  13   6      273.95      294.01     42.06 o 
   2  13   6       24.75       34.92     28.32 o 
   3  13   6       55.50       87.14     34.54 o 
   4  13   6       54.97       60.93     29.60 o 
   5  13   6       14.47       21.37     27.55 o 
   6  13   6       72.52      103.58     33.31 o 
   7  13   6       57.71       64.81     30.07 o 
   8  13   6        9.63       19.12     29.41 o 
   9  13   6       34.85       21.36     32.26 o 
  10  13   6       15.00       66.28     54.54 o 
  11  13   6       17.59       45.60     39.04 o 
  12  13   6        2.88       34.76     37.69 o 
   0  14   6      141.11      139.06     41.97 o 
   1  14   6       25.44       19.79     27.47 o 
   2  14   6       52.53       67.60     30.37 o 
   3  14   6       13.61       58.39     29.43 o 
   4  14   6       29.89       48.01     30.95 o 
   5  14   6        4.54       19.04     28.74 o 
   6  14   6       24.30       59.94     29.88 o 
   7  14   6       61.41      124.77     35.77 o 
   8  14   6      115.97      158.93     39.60 o 
   9  14   6       13.07       45.33     34.08 o 
  10  14   6       16.10       39.96     38.60 o 
  11  14   6       20.37       84.10     41.45 o 
  12  14   6       22.13       61.82     44.73 o 
   1  15   6        6.80       26.51     36.41 o 
   2  15   6       44.18       50.90     27.51 o 
   3  15   6        4.56       22.53     27.09 o 
   4  15   6        5.65       -3.27     25.57 o 
   5  15   6        5.46       44.55     30.65 o 
   6  15   6       70.96       80.19     33.50 o 
   7  15   6       29.12       44.95     32.06 o 
   8  15   6       46.16       70.29     36.68 o 
   9  15   6       34.05       68.65     37.14 o 
  10  15   6       48.79       66.24     39.88 o 
  11  15   6       11.68       33.66     39.11 o 
  12  15   6        2.68       -6.15     40.24 o 
   0  16   6      162.33      194.73     49.18 o 
   1  16   6       23.78       48.25     35.57 o 
   2  16   6       17.72       72.48     31.59 o 
   3  16   6       15.84       47.63     29.66 o 
   4  16   6       38.84       72.65     31.44 o 
   5  16   6       50.91       78.24     32.23 o 
   6  16   6       64.47      130.02     37.15 o 
   7  16   6       23.14       41.76     36.35 o 
   8  16   6       70.69       75.42     56.23 o 
   9  16   6       22.79       76.73     43.09 o 
  10  16   6        0.40       41.32     38.22 o 
  11  16   6       16.35       41.54     44.26 o 
   1  17   6       22.77       83.44     31.47 o 
   2  17   6       37.67       45.67     29.66 o 
   3  17   6       15.75       79.94     32.43 o 
   4  17   6        1.86       12.93     29.75 o 
   5  17   6       80.13      125.45     36.32 o 
   6  17   6        5.18       44.47     34.74 o 
   7  17   6      105.03       83.53     38.62 o 
   8  17   6        6.29       40.87     37.45 o 
   9  17   6       16.15       98.90     42.77 o 
  10  17   6        1.55       25.07     40.08 o 
   0  18   6       16.23       41.00     39.73 o 
   1  18   6       19.34       54.85     27.37 o 
   2  18   6        8.25       35.05     30.15 o 
   3  18   6       44.39       77.40     33.14 o 
   4  18   6       47.07      101.59     36.07 o 
   5  18   6       22.80        7.77     28.56 o 
   6  18   6       42.63       73.33     35.62 o 
   7  18   6        2.24        5.56     31.27 o 
   8  18   6       18.35       43.54     36.52 o 
   9  18   6        4.88       17.48     39.27 o 
  10  18   6       15.49       35.95     43.82 o 
   1  19   6       10.84       56.40     28.24 o 
   2  19   6       28.02       68.96     42.20 o 
   3  19   6       20.20       36.00     38.29 o 
   4  19   6       54.74       61.70     33.93 o 
   5  19   6        8.22       34.61     34.08 o 
   6  19   6        5.71       14.74     33.75 o 
   7  19   6       22.28       34.43     35.50 o 
   8  19   6       22.27       47.38     40.66 o 
   9  19   6       16.25        3.62     47.44 o 
   0  20   6        2.15       64.00     59.28 o 
   1  20   6       10.98       60.02     32.32 o 
   2  20   6       23.49       22.37     35.62 o 
   3  20   6       29.57       47.95     33.98 o 
   4  20   6        1.90       19.43     34.99 o 
   5  20   6        1.69       45.66     35.32 o 
   6  20   6        2.13       -2.83     35.25 o 
   7  20   6       27.80       27.45     39.74 o 
   8  20   6       12.37        6.51     41.32 o 
   1  21   6        0.16       35.59     30.56 o 
   2  21   6       15.65       75.77     32.07 o 
   3  21   6        0.56       28.62     36.67 o 
   4  21   6      113.42      140.69     44.03 o 
   5  21   6       18.49       51.59     39.70 o 
   6  21   6       16.12       23.25     38.04 o 
   7  21   6        5.53       17.74     37.09 o 
   0  22   6       22.08       88.20     41.55 o 
   1  22   6        2.07       63.84     33.84 o 
   2  22   6        5.53       62.39     34.32 o 
   3  22   6       22.92       39.69     35.67 o 
   4  22   6        3.68       30.70     35.97 o 
   5  22   6       90.57      172.73     47.47 o 
   6  22   6       24.72       35.01     47.03 o 
   1  23   6        2.85       34.74     37.05 o 
   2  23   6        3.15       27.76     30.05 o 
   3  23   6       18.23       64.25     34.76 o 
   4  23   6        2.14       17.48     37.94 o 
   5  23   6       30.35       71.54     45.33 o 
   0  24   6       31.43       52.51     49.35 o 
   1  24   6        0.26       80.58     41.13 o 
   2  24   6        0.12       41.32     35.12 o 
   2   0   7      257.34      226.80     61.42 o 
   4   0   7      117.78      209.61     60.56 o 
   6   0   7       81.77      101.37     53.26 o 
   8   0   7        1.04        7.73     42.95 o 
  10   0   7       18.45      110.39     67.01 o 
  12   0   7       60.90      119.84     69.59 o 
   1   1   7      234.20      255.15     47.99 o 
   2   1   7        5.34      -17.94     25.56 o 
   3   1   7       71.55      111.02     37.80 o 
   4   1   7       51.84       98.89     37.53 o 
   5   1   7       25.53       46.05     29.39 o 
   6   1   7        0.32       25.21     28.34 o 
   7   1   7       28.08       67.73     36.14 o 
   8   1   7       40.48       12.27     30.88 o 
   9   1   7       51.84      103.56     41.76 o 
  10   1   7      103.86      129.09     44.80 o 
  11   1   7       49.55       87.56     45.23 o 
  12   1   7       88.35      158.24     52.88 o 
  13   1   7       10.15       60.24     46.11 o 
   1   2   7        8.09       27.97     31.12 o 
   2   2   7       32.72       47.41     31.41 o 
   3   2   7       37.63       59.73     34.00 o 
   4   2   7        6.81       22.98     27.92 o 
   5   2   7        9.71       -5.07     27.01 o 
   6   2   7       67.17       74.91     34.22 o 
   7   2   7       90.59      120.33     39.38 o 
   8   2   7       49.14      103.16     38.72 o 
   9   2   7       18.46       28.61     39.52 o 
  10   2   7        1.36       30.25     37.81 o 
  11   2   7       87.44      151.29     51.43 o 
  12   2   7        0.97        0.46     41.60 o 
  13   2   7       20.52       51.45     35.30 o 
   1   3   7       37.00       62.40     33.69 o 
   2   3   7      143.50      162.50     31.23 o 
   3   3   7       13.67        8.90     28.23 o 
   4   3   7       23.91       47.69     31.14 o 
   5   3   7       23.16       17.35     28.40 o 
   6   3   7       23.61       69.05     34.70 o 
   7   3   7       13.83       22.82     32.43 o 
   8   3   7       12.04        9.01     34.32 o 
   9   3   7        5.26       41.26     38.07 o 
  10   3   7       55.23      111.30     45.79 o 
  11   3   7        8.80       60.88     42.98 o 
  12   3   7       18.26       81.28     46.73 o 
  13   3   7       30.86      115.92     49.63 o 
   1   4   7        7.36       31.05     33.38 o 
   2   4   7       14.59       24.01     22.24 o 
   3   4   7        5.81       24.60     22.76 o 
   4   4   7        6.59       26.32     22.45 o 
   5   4   7       10.38       -4.11     31.36 o 
   6   4   7       37.32       85.62     35.07 o 
   7   4   7       23.09       62.95     37.50 o 
   8   4   7       68.27       68.77     36.84 o 
   9   4   7       43.22       99.65     61.42 o 
  10   4   7       43.92      104.38     64.86 o 
  11   4   7       30.68       67.95     47.68 o 
  12   4   7       19.10      100.05     52.68 o 
  13   4   7       40.74      139.96    101.37 o 
   1   5   7       25.40       53.97     34.09 o 
   2   5   7       38.17       36.70     25.57 o 
   3   5   7       32.77       61.31     26.71 o 
   4   5   7        3.54        1.66     23.34 o 
   5   5   7        9.45       17.42     32.64 o 
   6   5   7      161.55      226.23     45.80 o 
   7   5   7        0.55      -14.12     30.21 o 
   8   5   7       32.26       46.82     47.25 o 
   9   5   7       50.15       92.38     41.05 o 
  10   5   7       53.87      190.85     50.66 o 
  11   5   7       18.49      125.16     51.74 o 
  12   5   7       36.23       88.42     45.55 o 
   1   6   7       23.95       32.53     30.58 o 
   2   6   7       10.78       33.99     30.13 o 
   3   6   7        8.82       33.34     31.41 o 
   4   6   7        5.18      -20.60     29.58 o 
   5   6   7       90.69      140.50     33.00 o 
   6   6   7       12.46       52.78     28.36 o 
   7   6   7       49.29      115.99     32.47 o 
   8   6   7       45.85       32.22     30.80 o 
   9   6   7       31.28       79.98     32.94 o 
  10   6   7        1.09       87.96     42.75 o 
  11   6   7       30.22       97.08     47.66 o 
  12   6   7        1.54       50.57     47.08 o 
   0   7   7      177.50      244.84     64.00 o 
   1   7   7       24.74       50.37     26.89 o 
   2   7   7       38.72       22.81     23.61 o 
   3   7   7        0.53       11.39     24.58 o 
   4   7   7       52.43      114.42     31.81 o 
   5   7   7       81.01      110.02     34.44 o 
   6   7   7       50.81      106.47     32.57 o 
   7   7   7       14.71       37.97     28.14 o 
   8   7   7       37.10       77.72     35.02 o 
   9   7   7        5.03       45.24     33.99 o 
  10   7   7        1.58       30.03     32.16 o 
  11   7   7       34.48       69.37     45.37 o 
  12   7   7        8.16      117.45     54.21 o 
   1   8   7       21.03       57.06     35.35 o 
   2   8   7       12.37        9.33     23.17 o 
   3   8   7       19.73       58.93     28.60 o 
   4   8   7       93.51      104.19     38.31 o 
   5   8   7       59.99      103.43     31.82 o 
   6   8   7        2.41       17.20     26.69 o 
   7   8   7       11.12       50.05     30.99 o 
   8   8   7        0.86       41.74     28.85 o 
   9   8   7       13.58       31.10     32.24 o 
  10   8   7       30.46      106.39     38.81 o 
  11   8   7        2.45       58.10     37.90 o 
  12   8   7        4.84       54.06     38.17 o 
   0   9   7       93.32      105.67     54.12 o 
   1   9   7       40.90       54.17     37.15 o 
   2   9   7        9.66       16.47     24.52 o 
   3   9   7       51.18       41.69     26.94 o 
   4   9   7        2.38        9.25     24.92 o 
   5   9   7       35.68       70.45     31.73 o 
   6   9   7       27.55       96.67     31.98 o 
   7   9   7       27.03       57.61     31.32 o 
   8   9   7       25.41       70.56     32.43 o 
   9   9   7        8.89       22.09     40.05 o 
  10   9   7        0.13       35.84     33.53 o 
  11   9   7       24.31       92.69     38.41 o 
  12   9   7        2.34        3.31     39.12 o 
   1  10   7       74.84      109.52     42.03 o 
   2  10   7        5.82       13.55     25.10 o 
   3  10   7       48.38       69.91     27.63 o 
   4  10   7       15.44       25.03     25.71 o 
   5  10   7       18.64       21.13     26.71 o 
   6  10   7       35.53       75.28     30.33 o 
   7  10   7       33.97       66.40     30.40 o 
   8  10   7       30.14       51.69     31.18 o 
   9  10   7        2.72       51.97     35.21 o 
  10  10   7        2.91       58.26     38.14 o 
  11  10   7        6.04       73.90     40.11 o 
   0  11   7       82.14      126.71     58.42 o 
   1  11   7      201.19      268.72     50.39 o 
   2  11   7        3.16       55.73     27.38 o 
   3  11   7       24.14       54.25     28.99 o 
   4  11   7       38.31       77.75     29.67 o 
   5  11   7       42.26       63.48     27.94 o 
   6  11   7       56.75       81.08     30.58 o 
   7  11   7        0.56       25.05     28.59 o 
   8  11   7       24.67       61.00     34.47 o 
   9  11   7        4.61        0.13     31.09 o 
  10  11   7        1.38       43.39     36.23 o 
  11  11   7        0.08       57.03     39.42 o 
   1  12   7        0.59       12.55     33.73 o 
   2  12   7       71.89       85.96     32.42 o 
   3  12   7        7.30       14.55     28.67 o 
   4  12   7       32.24       68.84     32.80 o 
   5  12   7       37.89       61.05     29.88 o 
   6  12   7       31.39       45.33     29.15 o 
   7  12   7       54.87       58.22     32.38 o 
   8  12   7       10.27       33.46     32.90 o 
   9  12   7        8.11       53.34     34.17 o 
  10  12   7        4.80       37.59     37.12 o 
   0  13   7       79.76      219.49     73.02 o 
   1  13   7      131.79      178.98     47.89 o 
   2  13   7       52.18       79.81     30.17 o 
   3  13   7      100.61      115.56     34.68 o 
   4  13   7        8.69       41.38     34.76 o 
   5  13   7       28.66       76.24     35.62 o 
   6  13   7       38.39       92.21     36.85 o 
   7  13   7       18.60       47.08     31.46 o 
   8  13   7       23.96       40.82     35.42 o 
   9  13   7        5.04       28.43     35.19 o 
  10  13   7       35.29       84.98     40.89 o 
   1  14   7      163.51      208.51     39.69 o 
   2  14   7       97.03      168.08     38.11 o 
   3  14   7       34.34       79.55     31.40 o 
   4  14   7       69.41       85.02     35.01 o 
   5  14   7       45.32      122.08     38.56 o 
   6  14   7        2.37       39.15     33.16 o 
   7  14   7        1.53       39.71     34.44 o 
   8  14   7        4.56       18.88     35.67 o 
   9  14   7        8.81        3.92     34.87 o 
   0  15   7       82.77       97.50     64.43 o 
   1  15   7       47.05       61.60     32.75 o 
   2  15   7       26.67       14.84     36.70 o 
   3  15   7       16.32       42.67     30.79 o 
   4  15   7        8.69       34.13     31.46 o 
   5  15   7       32.98       73.89     36.02 o 
   6  15   7        2.75       34.65     36.02 o 
   7  15   7        1.28       14.70     34.74 o 
   8  15   7       11.99       59.16     39.10 o 
   9  15   7       15.57       40.47     40.05 o 
   1  16   7       35.84      117.63     30.91 o 
   2  16   7       16.96       70.85     33.38 o 
   3  16   7       35.38      121.59     39.32 o 
   4  16   7       13.86       77.28     36.08 o 
   5  16   7       21.71      105.15     38.46 o 
   6  16   7       10.15       64.64     36.04 o 
   7  16   7        2.54        5.40     35.97 o 
   8  16   7        0.63       10.38     40.63 o 
   0  17   7       24.52       18.90     59.28 o 
   1  17   7        9.75       50.67     34.33 o 
   2  17   7        6.60       13.42     33.65 o 
   3  17   7        6.61       26.21     35.40 o 
   4  17   7        1.64       40.74     36.07 o 
   5  17   7        7.90       14.58     31.47 o 
   6  17   7        0.51       23.71     35.97 o 
   7  17   7        4.08       30.34     38.05 o 
   1  18   7       39.86       68.88     35.99 o 
   2  18   7       11.41       39.31     34.85 o 
   3  18   7       18.02       65.72     37.43 o 
   4  18   7        3.81       13.97     35.54 o 
   5  18   7        4.79       19.44     36.05 o 
   6  18   7       11.30       45.99     38.81 o 
   0  19   7       22.86       93.64     68.73 o 
   1  19   7        5.03       40.36     38.53 o 
   2  19   7        8.21       59.86     31.91 o 
   3  19   7       17.98       65.61     39.14 o 
   4  19   7        3.64       24.47     36.20 o 
   5  19   7        8.27       70.05     40.58 o 
   1  20   7       47.17       73.48     39.66 o 
   2  20   7       10.64       78.21     36.23 o 
   3  20   7       15.62       27.84     37.91 o 
   4  20   7       10.71       10.57     38.77 o 
   0  21   7       62.57      133.33     53.45 o 
   1  21   7        1.27       62.74     39.60 o 
   2   0   8       82.02       97.93     52.40 o 
   4   0   8      135.38      191.14     65.72 o 
   6   0   8       16.14       77.32     53.69 o 
   8   0   8        2.59       26.63     55.41 o 
  10   0   8       21.64       71.30     66.15 o 
   1   1   8        5.73       18.54     30.87 o 
   2   1   8        9.19      -18.36     28.08 o 
   3   1   8       50.10       88.38     38.92 o 
   4   1   8       27.80       49.42     30.74 o 
   5   1   8       40.01       89.81     36.60 o 
   6   1   8        0.42       44.64     34.32 o 
   7   1   8        5.62       54.99     39.63 o 
   8   1   8       21.39       80.94     42.13 o 
   9   1   8        7.80       52.81     39.11 o 
  10   1   8       39.01      113.22     47.07 o 
   1   2   8        5.10        3.54     32.95 o 
   2   2   8        9.56       47.92     34.58 o 
   3   2   8        8.38        3.47     51.97 o 
   4   2   8        6.24       34.20     45.96 o 
   5   2   8       21.42       25.34     33.41 o 
   6   2   8       25.83       95.69     40.92 o 
   7   2   8        9.20       40.74     35.44 o 
   8   2   8       15.81       63.50     38.65 o 
   9   2   8       74.22      169.67     67.01 o 
  10   2   8        1.60       91.06     68.73 o 
   1   3   8       10.76       30.28     35.38 o 
   2   3   8        6.41       32.54     28.47 o 
   3   3   8       29.52       67.72     35.38 o 
   4   3   8       23.54       39.92     31.57 o 
   5   3   8        0.58        0.91     28.25 o 
   6   3   8       14.07       63.57     54.55 o 
   7   3   8       15.56       69.16     51.54 o 
   8   3   8       28.65       67.87     59.28 o 
   9   3   8        1.51       23.20     66.58 o 
  10   3   8       12.88       57.56     60.56 o 
   0   4   8        6.08       23.20     48.11 o 
   1   4   8        3.97       -5.61     31.85 o 
   2   4   8       11.47       11.17     40.81 o 
   3   4   8        4.14       29.21     46.82 o 
   4   4   8        5.97       -1.29     46.39 o 
   5   4   8        8.24       51.54     51.11 o 
   6   4   8        3.89       55.84     47.25 o 
   7   4   8        3.27       21.05     40.38 o 
   8   4   8        0.59       51.11     52.83 o 
   9   4   8        9.51       59.71     56.70 o 
  10   4   8       12.57      107.36     45.51 o 
   1   5   8        2.72      -15.03     40.81 o 
   2   5   8       22.11       53.69     47.25 o 
   3   5   8       17.03       64.86     53.26 o 
   4   5   8        5.97      -21.91     39.52 o 
   5   5   8       79.48      123.71     58.85 o 
   6   5   8       19.50       66.15     46.82 o 
   7   5   8        6.95       55.18     36.14 o 
   8   5   8        1.58       90.16     45.56 o 
   9   5   8       15.23       53.12     39.47 o 
   0   6   8       52.97      110.82     67.01 o 
   1   6   8       30.54       58.59     36.44 o 
   2   6   8       42.28       81.39     37.77 o 
   3   6   8       40.70      129.17     41.66 o 
   4   6   8        2.36       31.08     31.41 o 
   5   6   8        3.39       36.55     35.29 o 
   6   6   8       28.38       73.95     37.02 o 
   7   6   8        1.20       56.96     40.95 o 
   8   6   8        8.92       83.37     41.91 o 
   9   6   8        0.20       66.24     42.67 o 
   1   7   8       31.12       55.43     29.39 o 
   2   7   8      130.42      204.66     36.81 o 
   3   7   8       19.90       99.90     39.09 o 
   4   7   8       80.32      159.90     49.61 o 
   5   7   8       20.23       93.67     39.87 o 
   6   7   8       15.64       82.08     37.73 o 
   7   7   8        4.20       74.65     41.01 o 
   8   7   8       12.65       72.01     44.29 o 
   9   7   8        1.07       48.21     44.42 o 
   0   8   8        7.82       51.11     64.00 o 
   1   8   8       24.89       86.84     32.33 o 
   2   8   8       23.50       67.78     30.69 o 
   3   8   8      170.00      247.93     42.74 o 
   4   8   8        0.78       17.84     27.38 o 
   5   8   8       19.17       49.51     37.77 o 
   6   8   8        0.78       34.55     39.09 o 
   7   8   8        5.20       67.75     39.48 o 
   8   8   8        4.08       50.30     38.14 o 
   9   8   8        4.57       83.20     45.58 o 
   1   9   8       41.45       76.97     30.80 o 
   2   9   8        4.25       35.58     33.07 o 
   3   9   8        4.79       38.55     27.88 o 
   4   9   8        0.46       13.26     27.98 o 
   5   9   8       10.45       24.46     29.37 o 
   6   9   8       19.56       57.09     30.60 o 
   7   9   8        4.35       75.54     40.38 o 
   8   9   8       25.48      103.96     47.35 o 
   0  10   8       22.50       62.71     65.29 o 
   1  10   8       24.51       66.18     31.50 o 
   2  10   8       39.06       63.75     29.82 o 
   3  10   8       40.39       88.32     31.19 o 
   4  10   8       19.93       66.31     33.19 o 
   5  10   8       20.82       59.81     34.39 o 
   6  10   8       14.48       66.96     33.78 o 
   7  10   8       28.50      107.81     38.06 o 
   8  10   8        1.29       55.98     38.39 o 
   1  11   8       74.28      134.34     44.32 o 
   2  11   8       30.33       64.63     32.23 o 
   3  11   8       17.49       61.04     31.16 o 
   4  11   8        6.38       53.43     32.19 o 
   5  11   8        4.38       35.41     31.92 o 
   6  11   8        4.21       56.88     32.93 o 
   7  11   8        3.62       36.85     31.96 o 
   0  12   8       68.06       85.91     61.42 o 
   1  12   8       15.94       60.72     42.61 o 
   2  12   8       41.22       78.23     34.50 o 
   3  12   8        4.08       46.59     30.92 o 
   4  12   8        5.45       24.89     28.09 o 
   5  12   8        5.18       61.18     34.54 o 
   6  12   8        8.66       65.87     34.86 o 
   7  12   8        0.76       50.30     34.94 o 
   1  13   8       31.78       69.75     36.19 o 
   2  13   8       19.99       60.05     35.46 o 
   3  13   8       13.45       61.83     31.85 o 
   4  13   8        4.28       58.24     30.26 o 
   5  13   8        6.15       36.02     38.86 o 
   6  13   8       22.35       40.55     34.01 o 
   0  14   8       92.19      134.45     75.17 o 
   1  14   8        4.64       28.06     31.96 o 
   2  14   8        3.54       61.89     36.70 o 
   3  14   8        1.25       54.26     34.24 o 
   4  14   8        4.91       45.45     36.82 o 
   5  14   8        3.07       20.33     37.05 o 
   1  15   8       25.19       81.79     37.87 o 
   2  15   8        0.43       26.72     44.46 o 
   3  15   8        3.95       70.01     39.49 o 
   4  15   8        7.81       25.76     33.59 o 
   0  16   8       35.03      114.12     49.02 o 
   1  16   8        7.14       37.56     39.79 o 
   2  16   8       11.24       61.26     49.16 o 
   2   0   9       20.37       62.71     57.13 o 
   4   0   9        1.03       34.36     51.97 o 
   0   1   9        6.31       83.28     39.64 o 
   1   1   9       29.82       27.92     48.11 o 
   2   1   9       13.88       64.64     39.75 o 
   3   1   9        7.90       16.53     36.86 o 
   4   1   9        4.91       39.32     36.05 o 
   5   1   9        2.95       48.88     31.86 o 
   1   2   9        2.80        8.19     30.28 o 
   2   2   9       16.47       36.08     54.98 o 
   3   2   9        4.59       53.69     56.27 o 
   4   2   9       10.73       18.47     45.10 o 
   5   2   9        3.24       82.04     58.85 o 
   0   3   9       11.04       71.73     55.41 o 
   1   3   9        3.15       39.52     62.71 o 
   2   3   9        8.53       91.06     70.87 o 
   3   3   9       11.59       49.83     49.83 o 
   4   3   9        1.64      102.66     44.67 o 
   5   3   9        0.11      118.98     60.56 o 
   1   4   9       14.79      -25.34     50.26 o 
   2   4   9        3.37       33.50     61.85 o 
   3   4   9       13.03       35.22     46.39 o 
   4   4   9        1.84       88.48     46.82 o 
   5   4   9        0.71        5.58     48.54 o 
   0   5   9       13.68       42.09     58.42 o 
   1   5   9        3.10      -43.81     36.94 o 
   2   5   9       21.65       98.25     41.18 o 
   3   5   9        1.67       71.19     35.82 o 
   4   5   9        0.67       70.33     35.08 o 
   1   6   9        1.20      -11.54     67.01 o 
   2   6   9        9.95       76.62     42.17 o 
   3   6   9        2.74       79.98     40.14 o 
   4   6   9        3.25       57.56     43.38 o 
   0   7   9        0.01       16.32     47.25 o 
   1   7   9        1.50       -5.46     41.24 o 
   2   7   9        5.04       42.52     62.28 o 
   3   7   9        3.51       57.52     36.29 o 
   1   8   9        2.08        4.35     42.74 o 
   2   8   9        1.33        8.59     48.97 o 
   0   9   9       49.98       83.33     60.56 o 
                                                 
